# Supplementary material for: XBP1-Independent UPR Pathways Suppress C/EBP-β Mediated Chondrocyte Differentiation in ER-Stress Related Skeletal Disease
Source: PLoS Genet. 2015 Sep 15;11(9):e1005505. doi: 10.1371/journal.pgen.1005505 (PMC4651170; doi:10.1371/journal.pgen.1005505)
Supplement: S1 Table — (XLSX) [file pgen.1005505.s003.xlsx]

## Sheet: Cameron et al_Table S1
Table S1: C/X vs Wt Differentially Expressed Genes
GenBank	Probe ID	Gene Name	Fold Diff	A	Adj.P.Val
NM_001008424.2	ILMN_229304	CDSN	113.891	9.23995	1.09735e-09
NM_007468.2	ILMN_228066	APOA4	68.8556	9.42208	1.91369e-06
NM_020013.4	ILMN_219576	FGF21	57.84	10.2341	1.27709e-09
NM_008491.1	ILMN_219674	LCN2	56.7887	9.10523	1.09735e-09
NM_001008424.2	ILMN_229304	CDSN	50.4908	10.3003	7.78362e-09
NM_008484.2	ILMN_210428	LAMB3	44.5196	9.5054	4.679e-09
NM_145635.2	ILMN_218179	BC054059	38.831	8.4955	3.78581e-08
NM_007468.2	ILMN_228066	APOA4	37.938	9.04601	3.21272e-06
NM_001008424.2	ILMN_229304	CDSN	37.7398	11.3414	4.58549e-08
NM_053115.1	ILMN_215324	ACOX2	37.109	8.63273	2.31835e-09
NM_009635.2	ILMN_222666	AVIL	35.8974	8.48645	9.24775e-08
NM_013624.1	ILMN_220626	OTOG	34.117	8.27116	4.12759e-08
NM_008059.2	ILMN_220362	G0S2	32.9886	9.19446	1.17556e-05
NM_010924.1	ILMN_215936	NNMT	27.1244	9.5632	7.2097e-06
NM_008382.1	ILMN_219146	INHBE	24.3326	8.53138	3.78581e-08
AK006371	ILMN_201751	NNMT	24.185	8.76846	0.00330793
NM_001081185.1	ILMN_261050	FLNC	22.8282	10.1417	1.5815e-05
NM_022018.2	ILMN_238855	NIBAN	19.0514	7.78684	0.000184601
NM_145154	ILMN_214036	ANGPTL6	18.421	7.87307	4.6137e-07
NM_201641.2	ILMN_233870	UGT1A10	18.2896	8.65853	9.08924e-07
NM_009780.1	ILMN_210539	C4B	16.3997	9.18607	0.000129013
NM_133889.2	ILMN_222959	BSDC1	15.4328	8.87456	8.19437e-05
NM_010362.2	ILMN_213260	GSTO1	15.4231	8.45185	5.31029e-06
NM_001081695.1	ILMN_236339	DNMT3L	14.2638	8.8639	1.71515e-07
NM_153543.1	ILMN_222938	ALDH1L2	14.0173	9.33317	8.19437e-05
NM_178887.3	ILMN_211067	FIBCD1	13.8802	9.9392	8.01805e-07
XM_355243.1	ILMN_213879	PRG4	13.7121	8.24324	0.0024434
NM_133884.1	ILMN_214811	ATPBD1B	13.6932	8.98483	3.5749e-06
NM_011716.2	ILMN_194550	WFS1	13.3369	8.65691	1.23324e-06
NM_201641.2	ILMN_233870	UGT1A10	13.1016	8.48514	3.5749e-06
NM_025383	ILMN_224106	1110005F07RIK	12.9052	8.99625	0.000685539
NM_001081652.1	ILMN_240594	AB182283	12.7984	8.07358	5.22972e-06
NM_011858.3	ILMN_245106	ODZ4	12.7324	9.63359	7.39459e-05
NM_023755.2	ILMN_249542	TCFCP2L1	12.2445	8.28467	3.16491e-07
NM_177260.2	ILMN_217577	TMEM154	11.9698	8.57506	1.43197e-05
NM_024182.4	ILMN_210509	RIOK3	11.7372	8.80562	7.2097e-06
NM_053195.2	ILMN_220855	SLC24A3	11.5369	8.41333	1.5815e-05
NM_183312.3	ILMN_250370	DMN	11.2888	8.24323	0.000407255
NM_001081437.1	ILMN_253341	FBLN2	11.247	8.27456	1.14111e-05
AK046198	ILMN_204523	B230350I06RIK	10.6628	7.64965	0.00390441
NM_175093.2	ILMN_184853	TRIB3	10.4259	9.40288	0.000129013
NM_007468	ILMN_194229	APOA4	10.2794	7.70975	6.0406e-05
NM_022018	ILMN_191711	NIBAN	10.1277	7.42513	0.000539139
NM_009369.1	ILMN_259309	TGFBI	9.95414	9.22099	3.76008e-05
NM_028057.2	ILMN_217747	CYB5R1	9.93447	8.5163	5.39262e-06
NM_133806.4	ILMN_194014	UAP1	9.83908	8.1524	0.000684314
NM_011670.1	ILMN_190011	UCHL1	9.54397	7.28653	9.18593e-05
NM_001040088.1	ILMN_224541	SYTL2	9.41715	8.87125	5.39262e-06
NM_008344.2	ILMN_217958	IGFBP6	9.41201	7.89001	3.34817e-05
NM_201374.1	ILMN_221397	BC050196	9.05511	7.80949	1.40436e-05
AK086880	ILMN_206779	E030007N04RIK	9.05005	8.19145	0.000509698
NM_172609.3	ILMN_247156	TOMM22	8.71282	9.4751	1.43197e-05
NM_023788.3	ILMN_223668	MAGEH1	8.58001	7.36995	0.000679863
NM_001002897.3	ILMN_249271	ATG9B	8.51899	9.57017	0.000172312
NM_016693.3	ILMN_233949	MAP3K6	8.51075	8.39108	1.27314e-06
NM_177389.3	ILMN_209942	MIA3	8.38795	8.59275	0.000942469
NM_172607.3	ILMN_217024	NAPRT1	8.37331	7.31718	1.91369e-06
NM_030720.1	ILMN_210921	GPR84	8.34335	8.23437	0.000272143
NM_011413.2	ILMN_241215	C4A	8.29136	7.21699	1.71122e-05
NM_175543	ILMN_184467	RAB11FIP4	8.22386	8.26069	0.000148711
NM_007711.2	ILMN_209111	CLCN3	8.19549	8.58595	2.30145e-05
NM_053090	ILMN_223889	DRCTNNB1A	8.16236	8.2558	0.00162897
NM_007836.1	ILMN_221926	GADD45A	8.14907	7.91221	0.00121975
NM_011858.3	ILMN_245106	ODZ4	8.07323	9.54492	0.00015975
NM_153589.1	ILMN_185567	TMEM16B	7.97922	7.70526	4.85893e-06
NM_010233.1	ILMN_228674	FN1	7.92248	8.28363	8.66516e-06
NM_010145.2	ILMN_215839	EPHX1	7.84812	9.10362	2.54943e-05
AK089856	ILMN_207091	AB041568	7.83825	7.80511	0.000318086
NM_009731.1	ILMN_215825	AKR1B7	7.81299	8.08636	2.90182e-06
NM_013512	ILMN_194065	EPB4.1L4A	7.76567	9.3239	4.31135e-05
	ILMN_187704	LOC98434	7.74465	8.32346	0.00099388
NM_001013019.2	ILMN_232577	1110067I12RIK	7.73732	8.28678	2.08862e-05
NM_025789.4	ILMN_216367	RSHL2A	7.70806	8.10185	6.29215e-05
NM_009829	ILMN_187925	CCND2	7.58789	8.12562	0.00378867
NM_021509.3	ILMN_221576	MOXD1	7.58279	7.72442	2.97535e-05
NM_001081652.1	ILMN_240594	AB182283	7.54879	8.66898	9.70203e-06
AK011168	ILMN_202050	NUDEL-PENDING	7.34345	8.01456	5.44265e-05
NM_027236.2	ILMN_229399	EIF1AD	7.2969	8.13611	5.09773e-06
NM_133719	ILMN_221751	METRN	7.29636	9.20741	9.64164e-05
NM_011304.3	ILMN_218007	RUVBL2	7.26301	7.69219	6.68402e-05
NM_021890.3	ILMN_259192	FADS3	7.13594	8.46687	5.52107e-05
NM_152895	ILMN_224274	JARID1B	7.08128	8.4118	8.11422e-05
NM_001081345.1	ILMN_319719	CHD2	7.01155	8.48829	0.00900971
NM_008239.3	ILMN_221286	FOXQ1	6.98942	7.61743	0.000319498
AK036570	ILMN_203726	9830134N18RIK	6.97992	7.72762	0.000456486
XM_355243.5	ILMN_213879	PRG4	6.95157	7.14312	5.87219e-06
XM_001479267.1	ILMN_316697	2410006H16RIK	6.898	9.90132	7.39459e-05
NM_010081.1	ILMN_219289	DST	6.89688	7.72941	7.54514e-06
NM_015817.2	ILMN_240291	PPAP2C	6.74557	7.9805	1.91369e-06
NM_172205.1	ILMN_216457	SBSN	6.68195	7.50819	0.000362638
NM_145460	ILMN_223812	BC019806	6.52766	8.15036	0.000113233
XM_001471649.1	ILMN_313135	LOC100044190	6.51486	8.10343	2.95476e-05
NM_053198.2	ILMN_241157	SFXN4	6.49048	7.82787	1.13245e-05
NM_001081379.1	ILMN_253538	ANKRD11	6.44697	9.5375	0.000464444
	ILMN_190816	2900055J20RIK	6.41453	7.18497	0.000756705
NM_172589.2	ILMN_220383	LHFPL2	6.39773	10.8069	1.2818e-05
XM_001471649.1	ILMN_313135	LOC100044190	6.39542	9.55046	8.19437e-05
NM_019821.2	ILMN_208899	GLTP	6.30434	8.94222	0.0088759
AK046451	ILMN_204535	B230386D16RIK	6.23667	8.38106	0.0097477
NM_007515.2	ILMN_217425	SLC7A3	6.17391	10.1116	0.000362638
NM_178420.2	ILMN_213522	NLRX1	6.12629	7.46495	0.00218523
NM_172520.2	ILMN_219605	ARHGEF19	6.10195	9.07126	9.18593e-05
AK037444	ILMN_204834	A130019H11RIK	6.04856	7.47631	0.00915612
NM_008301.4	ILMN_223593	HSPA2	6.00637	7.47513	3.27409e-05
NM_007837.2	ILMN_214872	DDIT3	5.97161	11.7456	3.04005e-05
XR_035422.1	ILMN_310449	MARVELD1	5.93816	8.34471	0.000922235
XR_032846.1	ILMN_319325	LOC624198	5.89677	9.28159	0.000363452
NM_030720.1	ILMN_210921	GPR84	5.86865	7.90554	9.70203e-06
NM_138310.1	ILMN_213692	APOB48R	5.83977	8.23093	9.51275e-05
NM_145512.3	ILMN_249961	SFT2D2	5.80739	8.08752	1.86383e-05
NM_013768.2	ILMN_257867	PRMT5	5.8051	9.2893	2.61861e-05
AK081802	ILMN_206546	SOX5	5.78093	7.72544	0.00362539
AK082118	ILMN_207368	C230009C22RIK	5.76448	8.58515	0.00550364
NM_027230.3	ILMN_254798	PRKCBP1	5.76335	8.23127	0.00119438
NM_010380.3	ILMN_196741	H2-D1	5.73607	9.17661	0.00331643
NM_026218.2	ILMN_211399	FGFR1OP2	5.69223	8.25278	5.39008e-06
NM_027514.1	ILMN_212507	PVR	5.66646	7.25741	0.000456956
NM_027427.1	ILMN_214683	TAF15	5.64242	7.58607	0.00230165
NM_019695.2	ILMN_246297	PARD6A	5.6405	9.00124	3.92983e-06
NM_013610.1	ILMN_216037	NINJ1	5.63842	6.88141	1.5815e-05
NM_019448.2	ILMN_215821	DNMT3L	5.63576	8.35199	1.00498e-05
NM_007711.2	ILMN_209111	CLCN3	5.61154	9.81269	0.000695951
XR_035428.1	ILMN_311431	LOC628101	5.57585	8.66103	0.00162506
NM_001047436.1	ILMN_260500	PARD6A	5.50171	10.0202	1.19682e-05
NM_146064.1	ILMN_211838	SOAT2	5.4849	7.38165	0.000254773
NM_028132.2	ILMN_225618	PGM2	5.46688	8.56685	0.00410086
NM_001025192.2	ILMN_227636	CXADR	5.42844	7.8288	0.00719377
XR_004604.2	ILMN_251902	LOC674135	5.40921	9.39265	0.00588032
AK084290	ILMN_206464	SOX6	5.39533	7.68257	0.000472956
NM_009787.2	ILMN_215714	PDIA4	5.36757	8.97187	0.000443215
NM_177129.5	ILMN_248990	CNTN2	5.33522	6.54637	3.76008e-05
NM_178930.3	ILMN_230703	GBF1	5.32749	8.00775	0.00995328
NM_145594	ILMN_224055	FGL1	5.3043	7.41753	0.00121728
NM_028244.1	ILMN_231400	RRP1B	5.25844	8.50714	0.000788267
XM_001475130.1	ILMN_310319	1810062G17RIK	5.22929	7.69218	5.30716e-05
XM_127132.3	ILMN_217638	AW555464	5.20726	9.60261	0.00442867
NM_026159.4	ILMN_213403	RETSAT	5.13843	9.46641	2.10264e-05
NM_013539.1	ILMN_213449	SPSB2	5.10275	9.71041	7.04538e-05
NM_013703.1	ILMN_188056	VLDLR	5.09486	10.0848	0.000163528
NM_198664.3	ILMN_212979	TBC1D2	5.08768	9.17717	0.000363452
NM_021447.1	ILMN_222934	TRIM54	5.0793	7.16956	0.00441322
NM_027881.1	ILMN_214782	OSBPL3	5.06737	7.15648	0.00200468
NM_178595.2	ILMN_208796	PTRH1	5.0617	8.90634	3.2512e-05
NM_001033326.2	ILMN_259008	DHRSX	5.02371	7.41836	5.12348e-05
NM_029720.1	ILMN_222963	CRELD2	5.02053	10.7398	0.000162863
NM_146061	ILMN_194632	ARHGAP8	5.01218	7.4749	0.000212678
NM_026203.1	ILMN_221723	AHI1	4.96862	9.97956	7.00467e-05
NM_001081156.1	ILMN_260547	2300002D11RIK	4.96636	6.94827	0.00104564
NM_138314.2	ILMN_212812	NME7	4.9626	8.50052	1.14111e-05
NM_011176.4	ILMN_212229	ST14	4.92412	7.46202	1.14111e-05
XR_031944.1	ILMN_317989	LOC100045737	4.89003	8.00206	0.000107299
NM_178764.3	ILMN_212133	B930006L02RIK	4.84554	7.34703	0.00814381
AK012928	ILMN_202107	2810049C16RIK	4.83979	9.30748	0.000428216
NM_027399.2	ILMN_210027	STEAP1	4.8362	9.29542	0.000134407
NM_007836.1	ILMN_221926	GADD45A	4.80174	7.80991	0.0056573
NM_031871.1	ILMN_210936	GHDC	4.74953	6.39621	4.68613e-06
NM_009010.2	ILMN_213437	RAD23A	4.72935	7.49527	0.00238853
NM_013509.2	ILMN_223357	ENO2	4.72056	8.38909	2.10264e-05
NM_007670.3	ILMN_212802	CDKN2B	4.71501	7.9752	0.000244927
NM_001029990.1	ILMN_237912	METT11D1	4.65945	8.17841	0.000352257
NM_010475.1	ILMN_210213	HSD17B1	4.65904	7.28315	0.00069886
NM_145489.1	ILMN_214565	AI661453	4.64747	7.28477	0.00249512
NM_008681	ILMN_214267	NDRL	4.62107	10.8513	0.000128625
NM_010442.1	ILMN_220840	HMOX1	4.61633	7.68008	0.00726942
NM_016895.3	ILMN_213141	AK2	4.61233	7.80684	0.00197344
NM_010738.2	ILMN_209150	LY6A	4.60932	8.33112	0.0002795
NM_175096.3	ILMN_215752	STBD1	4.60743	10.7339	3.66175e-05
NM_023290.2	ILMN_222564	MKRN2	4.60038	8.36028	0.000318369
NM_019698.1	ILMN_253613	ALDH18A1	4.58954	9.01365	0.000596129
NM_011819.1	ILMN_221419	GDF15	4.58187	9.76449	0.000944664
NM_172426.2	ILMN_208756	SLC24A2	4.55603	7.28262	0.000114674
NM_177420.1	ILMN_253395	PSAT1	4.55296	9.28374	0.00074655
NM_183106.2	ILMN_195014	TTC17	4.54803	8.721	0.000118349
NM_145512	ILMN_192536	2010005O13RIK	4.54381	9.65461	0.000248798
NM_183029.1	ILMN_211907	IGF2BP2	4.54247	8.59824	9.50382e-05
NM_023196	ILMN_195764	PLA2G12A	4.52596	8.33436	4.40104e-05
NM_026353.2	ILMN_216911	4930570C03RIK	4.52214	8.9636	0.000143099
XM_148429.1	ILMN_212510	4930455C21RIK	4.52204	8.23163	0.0027298
NM_007837.2	ILMN_214872	DDIT3	4.52101	11.6652	0.000213276
NM_019829.3	ILMN_212036	STX5A	4.5206	7.7308	0.000383183
XM_001481238.1	ILMN_312301	LOC100043919	4.48979	8.31277	0.000271641
XM_987802.1	ILMN_227693	2610528A11RIK	4.48737	7.15118	2.10264e-05
NM_029017.1	ILMN_249502	MRPL47	4.47768	8.70806	0.000201208
XM_001471720.1	ILMN_311068	LOC100044172	4.47433	8.92628	0.000418788
NM_144907.1	ILMN_218966	SESN2	4.47356	8.0431	0.000138284
NM_173866.3	ILMN_220846	GPT2	4.47295	11.6059	8.57363e-05
NM_010380.3	ILMN_196741	H2-D1	4.44546	7.58806	0.0042606
XM_001476645.1	ILMN_319510	LOC100041567	4.43776	7.65621	8.07578e-05
NM_024264.3	ILMN_211874	CYP27A1	4.43113	8.152	0.000122619
NM_145590.1	ILMN_211029	BC017158	4.41921	9.60861	0.00447249
NM_020611.3	ILMN_213581	SRD5A3	4.41216	7.13115	0.000911774
NM_001045863.1	ILMN_255141	RDBP	4.35765	8.62776	0.000211172
NM_144885.1	ILMN_223364	BC005624	4.33899	9.02646	0.0012653
NM_011573.2	ILMN_223212	TEX264	4.31561	7.34575	0.000701166
NM_013763	ILMN_192614	TBL2	4.30836	10.8186	0.000146693
NM_001081057.1	ILMN_259233	4930573I19RIK	4.28177	7.62396	0.0072213
NM_145600.1	ILMN_187056	ZFP330	4.27608	8.68908	0.000349415
NM_011677.2	ILMN_188946	UNG	4.27328	10.5064	0.00952881
NM_009272.2	ILMN_211754	SRM	4.27011	11.0594	0.000102177
NM_009626.3	ILMN_211984	ADH7	4.2601	6.98305	0.000211172
NM_144794.1	ILMN_256012	TMEM63A	4.24166	8.52652	0.00033439
NM_018858.2	ILMN_214306	PEBP1	4.22248	7.68696	0.00839679
NM_027881.2	ILMN_214782	OSBPL3	4.21091	7.04148	0.000509698
NM_001002012.1	ILMN_256242	HSPA2	4.20077	10.301	2.54943e-05
NM_145371.1	ILMN_209927	EIF2B1	4.19161	7.54185	0.00012321
NM_145487.2	ILMN_220008	PRR3	4.18771	7.43328	0.000933201
NM_011930.3	ILMN_212029	CLCN7	4.17488	8.35165	3.03144e-05
NM_016745.2	ILMN_213534	ATP2A3	4.1623	9.76834	3.27764e-05
NM_019449.1	ILMN_189366	UNC93B1	4.14595	7.93695	0.000330853
	ILMN_193331	6330414G02RIK	4.13416	9.31834	0.000428649
NM_011826.1	ILMN_222469	HAX1	4.13388	8.04512	0.000561213
NM_001038492.1	ILMN_248835	CTSA	4.13212	8.44783	8.89988e-05
NM_023476.1	ILMN_223197	TINAGL	4.132	7.81059	0.000134697
NM_026159.4	ILMN_213403	RETSAT	4.12483	8.77461	2.85738e-05
XM_110498	ILMN_218499	C77080	4.1193	9.1616	0.000362638
AK046659	ILMN_205589	KLF3	4.10319	8.55273	0.00617985
NM_001001446.2	ILMN_227031	CYP2C44	4.0901	7.13273	0.000189216
NM_145354.3	ILMN_212225	NSUN2	4.08498	7.6726	1.5815e-05
NM_181582.3	ILMN_217074	EIF5A	4.0832	7.8211	0.00147291
NM_133829	ILMN_191407	AW212394	4.06459	8.45435	0.00445187
NM_010663.2	ILMN_215576	KRT17	4.05733	7.77595	1.5815e-05
NM_144509.1	ILMN_221776	ARL6IP4	4.04788	7.41978	0.000596129
NM_133770.1	ILMN_213328	ADCK4	4.03711	7.71386	0.000250467
NM_175093.2	ILMN_184853	TRIB3	4.03486	12.2227	0.000136627
AK014174	ILMN_202163	CHK	4.00617	7.23158	0.00328406
NM_011990.2	ILMN_225841	SLC7A11	3.9798	8.15628	0.000190536
NM_008681.2	ILMN_262054	NDRG1	3.97895	10.4335	0.000407255
NM_001033352.3	ILMN_260100	KLHL21	3.97412	9.24076	0.00557776
XM_146277.4	ILMN_198866	LOC244417	3.96811	6.61387	0.00991776
AK028444	ILMN_202866	4631405J19RIK	3.96101	7.17119	4.67025e-05
NM_001082476.1	ILMN_224487	NDOR1	3.95843	9.20433	5.50395e-05
NM_023627.1	ILMN_217702	ISYNA1	3.94294	8.06541	0.00121728
NM_008911.2	ILMN_211665	PPOX	3.92618	6.81083	0.00446494
AK047011	ILMN_204563	B930011A14RIK	3.91884	7.45821	0.00969082
NM_018879.1	ILMN_188613	TUSC4	3.91455	8.10765	0.000371583
NM_133794.1	ILMN_243054	QARS	3.91136	8.15376	0.000628073
NM_020494.2	ILMN_214973	DDX24	3.90514	9.02901	0.00759565
NM_173401.2	ILMN_223033	FBXO44	3.90414	7.32168	0.000107299
NM_197993.2	ILMN_219763	TUT1	3.89874	9.3693	0.000172312
AK088915	ILMN_203633	E430031D18RIK	3.89865	8.96438	0.000134936
XM_147265.1	ILMN_218343	COMT	3.89834	9.38721	0.00254469
NM_008638.1	ILMN_245760	MTHFD2	3.89095	8.58882	0.000143692
XR_034733.1	ILMN_319893	LOC677528	3.89065	7.92855	0.00918825
NM_013703.1	ILMN_188056	VLDLR	3.8867	10.3525	0.000596129
NM_025450.3	ILMN_223054	MRPS17	3.88446	10.6353	4.47387e-05
NM_009988	ILMN_195304	CXADR	3.87814	7.19739	0.00320667
NM_145610.1	ILMN_249668	PPAN	3.87404	6.95241	0.00107001
NM_177310.2	ILMN_234742	XPNPEP3	3.87353	8.28363	0.00272196
NM_020568.2	ILMN_208656	S3-12	3.86943	7.46357	0.000614943
NM_008378.2	ILMN_223220	IMPACT	3.8673	7.50312	0.000336865
XM_001479392.1	ILMN_317292	LOC100047827	3.85552	9.97664	0.000349139
NM_172943.3	ILMN_216845	ALKBH5	3.84858	7.90642	0.000695951
NM_153196.1	ILMN_221374	RBKS	3.84849	7.0723	0.000293248
NM_207677.3	ILMN_219274	DEDD2	3.84486	7.45683	0.00483879
NM_144527.2	ILMN_223152	CCDC21	3.84383	7.93463	0.00562384
NM_013703.1	ILMN_188056	VLDLR	3.83471	10.1807	0.000642484
NM_029720.2	ILMN_222963	CRELD2	3.83047	11.081	0.00026899
NM_177374.2	ILMN_211343	6720458F09RIK	3.82514	10.8072	0.00022533
NM_033321.1	ILMN_221894	P2RX5	3.81838	8.98244	3.27764e-05
NM_133923.2	ILMN_209156	4833441J24RIK	3.81305	8.31967	0.00149181
NM_175329.3	ILMN_222397	NDG2	3.81003	8.93728	0.00205468
AK020369	ILMN_202634	9330132O05RIK	3.80377	8.73709	0.00476668
NM_183208.2	ILMN_258289	ZMIZ1	3.80371	8.68816	0.00183028
NM_173759.3	ILMN_220095	A730017C20RIK	3.79214	7.19933	0.000129445
NM_031881.1	ILMN_210326	NEDD4L	3.79165	9.48051	0.00074655
NM_010376.3	ILMN_218792	H13	3.78744	8.50962	0.00466283
XM_126772.6	ILMN_192776	USP36	3.78674	8.11729	0.00203403
NM_024231.2	ILMN_185060	ZFPL1	3.77671	9.29421	0.00593041
NM_011542	ILMN_224190	TCEA3	3.76804	7.75947	1.88518e-05
NM_027896.4	ILMN_221852	COASY	3.75766	8.14629	0.00208904
NM_019722.3	ILMN_211871	ARL2	3.74891	8.72823	0.00190471
NM_008720.2	ILMN_240214	NPC1	3.74619	11.2204	2.54943e-05
AK086837	ILMN_206592	E030003O11RIK	3.72653	8.40383	0.000264759
NM_001009573.2	ILMN_254719	UNC13D	3.72531	6.95241	0.00137085
NM_010924.1	ILMN_215936	NNMT	3.7165	6.56928	0.000814762
NM_011053.2	ILMN_254872	PDCD11	3.71059	7.66192	0.00456398
NM_207279.1	ILMN_223020	PLCXD1	3.6984	7.26023	2.54943e-05
NM_145832.3	ILMN_216776	SLC35C1	3.68954	9.93897	0.000107299
AK012272	ILMN_202086	SNRP70	3.68557	8.09442	0.00149108
NM_001033217.3	ILMN_228220	PRICKLE1	3.677	8.55269	0.00012743
NM_026187.4	ILMN_219029	ANKZF1	3.67689	7.48766	0.00130077
NM_177045.2	ILMN_221111	CC2D1B	3.67276	8.75946	0.000318369
NM_172265.1	ILMN_210093	EIF2B5	3.66848	7.84027	0.00137221
NM_054087.2	ILMN_223225	SLC19A2	3.65827	7.92597	0.00012321
NM_133930.1	ILMN_218981	CRELD1	3.64506	10.0349	7.35623e-05
NM_009272.4	ILMN_211754	SRM	3.63733	9.84025	0.000139675
NM_145479.3	ILMN_196341	KLHL22	3.6312	9.17754	0.00810625
NM_134095.2	ILMN_221448	D15WSU75E	3.6254	8.89743	0.00173212
NM_008199.1	ILMN_208890	H2-BL	3.613	8.22781	1.93442e-05
NM_011631.1	ILMN_194217	HSP90B1	3.61162	12.8732	0.000157712
NM_145535.1	ILMN_217512	SDCBP2	3.59649	8.78498	0.000442799
NM_008860.2	ILMN_244304	PRKCZ	3.5914	7.21171	0.00473123
NM_178879.3	ILMN_210735	C76566	3.58706	8.9179	0.0050261
NM_026929.3	ILMN_211596	CHAC1	3.58316	11.6502	0.00112729
NM_010404.2	ILMN_216862	HAP1	3.58164	8.20041	0.000376635
NM_025462.2	ILMN_213880	ECE2	3.58001	10.3467	4.11229e-05
NM_145516.2	ILMN_221164	PLEKHB2	3.57488	9.15103	0.000679863
NM_008489.2	ILMN_259560	LBP	3.57126	7.05626	0.00230165
NM_173749.3	ILMN_261502	E430002G05RIK	3.56998	7.41644	0.00865663
NM_001004174.1	ILMN_236731	AA467197	3.56631	7.21867	4.98271e-05
NM_029546.1	ILMN_212496	PWP2	3.5641	7.48314	0.00444624
NM_001081015.1	ILMN_244752	EG630499	3.56035	10.0563	0.00196407
NM_019489.2	ILMN_210702	PPIE	3.55322	7.6414	0.00112729
XM_976165.1	ILMN_245653	MTR	3.5363	7.18194	0.000614764
NM_001037878.1	ILMN_258522	TCF25	3.5301	9.34857	0.00148093
NM_032003.1	ILMN_221027	ENPP5	3.5297	8.00259	0.00186849
NM_019631.3	ILMN_211317	TMEM45A	3.52484	7.46578	0.000131906
XM_001478845.1	ILMN_317460	5830417I10RIK	3.51318	7.76151	0.00149276
	ILMN_190342	2610319H10RIK	3.50849	8.0655	0.00456398
NM_009434.2	ILMN_249746	PHLDA2	3.50825	9.35253	0.00230165
NM_008799.2	ILMN_214455	PDCD2	3.508	8.45576	0.0017475
NM_144831.2	ILMN_210060	DHX8	3.50328	7.35228	0.00883144
NM_029293.2	ILMN_244512	PHPT1	3.49958	8.1511	8.95844e-05
NM_029626.1	ILMN_216904	GLT8D1	3.49834	8.2477	0.00617461
AK087459	ILMN_203443	E130216C05RIK	3.48711	8.17116	0.000493641
NM_153566.1	ILMN_220679	YRDC	3.4796	8.25758	0.000555497
NM_008567.1	ILMN_218086	MCM6	3.45783	8.4113	9.6029e-05
NM_207279.1	ILMN_223020	PLCXD1	3.4389	6.86777	0.000107655
	ILMN_189754	2010015P12RIK	3.42754	7.42501	0.00145737
NM_178398.4	ILMN_249536	WIPI2	3.41928	9.83494	0.000914486
NM_144885.1	ILMN_223364	BC005624	3.41735	8.87405	0.00220225
NM_010513.2	ILMN_241331	IGF1R	3.41573	10.2034	0.000271641
NM_001033865.1	ILMN_230015	RPS27A	3.40529	7.86646	0.00151382
	ILMN_192733	2310005L22RIK	3.39457	7.53286	0.00432301
	ILMN_191025	2610202E01RIK	3.39098	7.64145	0.00090173
NM_175093.2	ILMN_184853	TRIB3	3.38379	7.35243	0.000184007
NM_026083.2	ILMN_217193	ZC3H13	3.38063	8.62097	0.0054766
NM_029862.1	ILMN_249193	5930434B04RIK	3.37643	9.24734	0.000786691
NM_146188.1	ILMN_215130	KCTD15	3.37473	8.9369	0.00228659
NM_022563.1	ILMN_217700	DDR2	3.37065	7.44863	0.00309614
NM_025289.1	ILMN_216147	TBRG1	3.36677	9.83852	0.00230849
	ILMN_189971	1700019H03RIK	3.36487	7.68981	9.67431e-05
XM_488563	ILMN_214579	2310036D04RIK	3.36209	7.87973	0.000277428
NM_013658.2	ILMN_217781	SEMA4A	3.35939	7.44405	0.00480198
NM_019564.1	ILMN_222238	HTRA1	3.35443	10.8748	0.000411934
XM_001478555.1	ILMN_332368	LOC100042405	3.35332	9.98696	0.00204607
NM_173363.4	ILMN_217294	EIF5	3.35164	8.02544	0.00309458
NM_023429.3	ILMN_211177	OCIAD1	3.35066	9.76198	0.000356635
XM_001476174.1	ILMN_324927	EPB4.1L4B	3.34366	8.16751	0.000209846
NM_080445.4	ILMN_228294	B3GALT6	3.34334	8.27628	0.0010931
NM_145125.1	ILMN_244344	BRWD1	3.33678	7.94332	0.000272143
NM_176972.2	ILMN_184176	USP37	3.3364	8.84851	0.00141745
NM_009066.2	ILMN_246125	RING1	3.32178	7.15846	0.00409872
AK050411	ILMN_204193	C730046C01RIK	3.31464	10.501	0.00452596
NM_010592.3	ILMN_217403	JUND1	3.303	6.93843	0.00757997
NM_001081651.1	ILMN_241772	9530096D07RIK	3.30127	6.74274	0.00996812
NM_026396.2	ILMN_216166	BXDC2	3.28735	8.96139	0.00328248
NM_008380.1	ILMN_209192	INHBA	3.27977	10.18	0.00181677
NM_027130.1	ILMN_247046	AFG3L2	3.27316	8.78058	0.00452743
NM_008654.1	ILMN_220505	MYD116	3.27198	10.179	0.000314539
NM_145502.2	ILMN_214128	ERLIN1	3.26357	9.8191	8.19437e-05
NM_172768	ILMN_185047	A930008A22RIK	3.25814	8.24212	0.00319757
NM_010233.1	ILMN_228674	FN1	3.25459	9.08136	0.00040394
NM_030724.1	ILMN_220523	UCK2	3.25271	9.34741	0.00154669
NM_025522.3	ILMN_213586	DHRS7	3.25115	11.3123	7.39459e-05
XR_035342.1	ILMN_311241	1810032O08RIK	3.23962	9.25236	0.00315158
NM_028003.2	ILMN_223416	RPAP3	3.22238	6.7561	0.00133502
NM_021461.2	ILMN_233027	MKNK1	3.21449	10.1773	0.0001974
NM_011413.2	ILMN_241215	C4A	3.21307	8.97333	0.00111395
NM_183161.3	ILMN_218178	1700019H03RIK	3.21011	7.42164	0.000122619
NM_153557.1	ILMN_235161	BC029214	3.20535	7.9127	0.000110005
NM_011099.2	ILMN_222874	PKM2	3.20407	11.8452	0.000944664
NM_028404.1	ILMN_233422	TOP1MT	3.20353	8.32986	0.000552943
XM_001471713.1	ILMN_320773	LOC100044159	3.18434	9.42103	0.0042606
XM_356003.1	ILMN_215125	2210018M11RIK	3.18117	7.69528	0.00331643
NM_001033158.1	ILMN_244678	RASL12	3.17701	9.80313	0.000250467
NM_001033525.2	ILMN_240136	KCNK6	3.1762	10.8441	9.78681e-05
NM_173395.2	ILMN_216560	BC056923	3.16585	8.52342	0.00105479
NM_024440.2	ILMN_221351	DERL3	3.16557	7.83878	0.00725087
NM_020611.3	ILMN_213581	SRD5A3	3.16044	7.92702	0.00175636
NM_153583.9	ILMN_235038	ATG4D	3.14711	6.96532	0.00544459
NM_009883.3	ILMN_222901	CEBPB	3.1471	8.88215	0.00187829
NM_021549.2	ILMN_218472	PNKP	3.146	8.12601	0.00202391
NM_145147.2	ILMN_247295	GTPBP6	3.14294	8.01665	0.000628594
NM_007494.3	ILMN_216093	ASS1	3.1386	7.06051	0.000745144
NM_007387.1	ILMN_227946	ACP2	3.13749	8.29984	0.000496621
NM_001034895.2	ILMN_237526	9130206N08RIK	3.12337	7.25589	0.000695951
NM_026591.1	ILMN_220622	MRPL24	3.11902	9.38933	0.000933201
NM_019564.2	ILMN_222238	HTRA1	3.11522	10.2104	0.000984016
NM_021717.1	ILMN_218096	NRIP2	3.1131	6.89662	0.0018967
NM_198108.2	ILMN_216782	BC023055	3.10501	7.56116	0.00998554
XM_001476174.1	ILMN_324927	EPB4.1L4B	3.0975	7.37278	0.000908352
NM_026580.3	ILMN_221782	OTUB2	3.09275	8.1042	0.000104239
NM_138584.2	ILMN_219205	SPG21	3.08891	10.6529	0.000129013
NM_198020.1	ILMN_220232	TRMT1	3.08412	8.084	0.00178039
NM_148917.2	ILMN_208755	PABPC4	3.08223	7.43418	0.000915781
NM_177910.2	ILMN_222122	GMPPB	3.07057	9.50379	0.000746431
NM_012055.3	ILMN_213406	ASNS	3.06886	10.4819	0.00319757
NM_183163.1	ILMN_218398	9130416B15	3.06753	6.91384	0.00798201
NM_009634	ILMN_189909	ADSL	3.06637	8.72429	0.00281262
NM_001081056.1	ILMN_239535	XPOT	3.06582	9.61537	0.00373059
NM_172607.2	ILMN_217024	NAPRT1	3.06397	7.18336	9.18593e-05
NM_027931.2	ILMN_216984	TARS2	3.05157	8.69224	0.000539136
NM_008606.2	ILMN_218511	MMP11	3.04515	8.69686	0.00390441
XM_128594.4	ILMN_218080	NDUFB10	3.0421	10.0923	0.000786671
NM_181411.2	ILMN_212621	AFTPH	3.04092	8.72818	0.0013293
AK038676	ILMN_204677	TRRP1	3.04043	6.75786	0.000122619
NM_011729.1	ILMN_222921	ERCC5	3.03721	8.13178	0.00204607
NM_013568.3	ILMN_209499	KCNA6	3.03409	12.1752	0.000248252
NM_013872.2	ILMN_210959	PMM1	3.03359	7.15765	0.00024836
NM_009079.2	ILMN_215417	RPL22	3.0316	10.8813	0.000754922
XM_894155.2	ILMN_233089	BC004022	3.02519	8.12835	0.000618295
NM_011838.4	ILMN_218793	LYNX1	3.02392	7.19286	0.00134188
	ILMN_187243	2310040G07RIK	3.02196	7.60077	0.000249242
NM_025536.2	ILMN_246501	COMMD5	3.01568	9.09145	0.00227307
NM_001033313.3	ILMN_258062	PDAP1	3.01144	11.1661	0.00562384
NM_010875.3	ILMN_245554	NCAM1	3.00533	7.91484	0.00156166
NM_133976.1	ILMN_196324	IMP3	3.00451	10.7037	0.000518535
NM_010017.1	ILMN_220537	DAG1	2.99617	10.645	0.000176255
NM_018868.2	ILMN_247488	NOL5	2.98967	9.82792	0.000764894
NM_023790.1	ILMN_222846	WDR54	2.98681	6.76518	0.00315158
NM_144905.2	ILMN_216666	6330416G13RIK	2.9866	7.51891	0.00309227
NM_019974.1	ILMN_220171	KLK11	2.98536	6.61251	0.00145609
NM_010579.2	ILMN_222604	EIF6	2.98384	11.7584	0.000239344
NM_008317.4	ILMN_214111	HYAL1	2.9836	7.97156	0.000871465
NM_020035.1	ILMN_221619	PIGO	2.98245	8.69646	0.00144631
NM_023479.1	ILMN_221052	ELAC2	2.96198	7.55101	0.00566482
NM_023229.2	ILMN_214139	FASTK	2.95538	8.69451	0.00931833
NM_028132	ILMN_223984	PGM2	2.93501	12.3548	0.000155575
NM_172015.1	ILMN_212043	IARS	2.92296	9.22616	0.000949287
NM_145355.2	ILMN_210132	RNF185	2.92206	10.3808	0.00022533
NM_145908.1	ILMN_251763	PORCN	2.91794	7.9762	0.0010036
NM_009829.3	ILMN_224625	CCND2	2.91528	10.1522	0.000454455
NM_011708.3	ILMN_195886	VWF	2.91263	7.48296	0.00184784
NM_026174.2	ILMN_240362	ENTPD4	2.91171	11.3963	0.000273415
NM_026269.1	ILMN_211986	1110007L15RIK	2.90717	8.24525	0.000478477
XM_109868	ILMN_192802	TENS1	2.88966	9.57079	0.00806735
NM_013568.3	ILMN_209499	KCNA6	2.88934	11.5447	0.000372657
XR_031250.1	ILMN_329081	LOC100043986	2.88718	8.10799	0.00175688
XM_359329.1	ILMN_199347	LOC386486	2.8866	7.97769	0.00136466
XM_001475444.1	ILMN_310171	0610007N19RIK	2.88526	8.34592	0.00593809
NM_178939.2	ILMN_210839	PDRG1	2.88204	11.5117	0.000860481
NM_145415.2	ILMN_211104	AA408296	2.87645	9.1836	0.000911774
NM_145124.2	ILMN_242441	MIB2	2.87423	10.1025	0.00017656
NM_144844.1	ILMN_216755	PCCA	2.87236	7.96003	0.00137315
XM_001478908.1	ILMN_315709	LOC100047808	2.86425	8.11931	0.0037306
NM_013885.2	ILMN_259580	CLIC4	2.86423	12.5234	0.000318369
NM_001042408.1	ILMN_229487	TXNL4A	2.86255	9.93587	0.000982829
NM_027460.2	ILMN_223224	SLC25A33	2.86119	9.54101	0.000840823
NM_009711.2	ILMN_216575	ARTN	2.86016	7.51565	0.000129013
NM_178846.1	ILMN_250637	GNL3	2.85629	9.57209	0.00245723
NM_008161.2	ILMN_219947	GPX3	2.85157	10.9006	0.00251507
NM_207229	ILMN_219537	MGC41689	2.85067	6.85658	0.00190801
NM_024267.6	ILMN_244546	IPO4	2.84821	9.76356	0.000238148
NM_026619.1	ILMN_210053	GSTO2	2.84143	6.98961	0.00012297
NM_025671.1	ILMN_221240	OGFOD2	2.83846	8.12722	0.000514747
XM_001478807.1	ILMN_321951	C030034I22RIK	2.8361	6.95759	0.00438613
NM_145406.1	ILMN_209098	SLC10A3	2.83375	8.56903	0.00132823
NM_001040005.2	ILMN_257052	RNF213	2.82939	8.8645	0.000479681
NM_138586.1	ILMN_215780	EXOSC5	2.8275	7.75164	0.0072463
NM_025443.2	ILMN_213498	PNO1	2.8204	9.40956	0.0017884
NM_197998.1	ILMN_252258	2210021J22RIK	2.81456	7.42695	0.00667505
NM_016884	ILMN_194937	HNRPC	2.8137	9.8684	0.00105273
NM_022992.2	ILMN_213701	ARL6IP5	2.81353	7.38974	0.00607591
NM_009964.1	ILMN_217805	CRYAB	2.81146	6.49156	0.00937175
NM_029624.2	ILMN_215065	LMF1	2.80871	8.27522	0.00250237
NM_028761.3	ILMN_255560	PARN	2.80641	7.40302	0.000639478
NM_001009573.2	ILMN_254719	UNC13D	2.80303	6.98161	0.00245251
NM_001042484.1	ILMN_247400	GOLGA7	2.79529	7.77114	0.00140003
NM_001081000.1	ILMN_238375	HTF9C	2.78804	9.83287	0.000804079
NM_016858.2	ILMN_201548	RAB33B	2.78468	8.7143	0.00204607
NM_181593.2	ILMN_214458	ITPKC	2.77902	8.25361	0.00582836
NM_145472.1	ILMN_218198	C030006K11RIK	2.77584	7.17494	0.000167551
NM_177336.2	ILMN_216441	B230373P09RIK	2.76531	7.7121	0.00293269
NM_024437.1	ILMN_233548	NUDT7	2.75335	8.00001	0.000199327
NM_010481.1	ILMN_212744	HSPA9	2.75254	9.64739	0.00162506
NM_145152.3	ILMN_210295	LRRC3	2.75032	7.27317	0.000257008
NM_144932.3	ILMN_215368	ACSF3	2.74726	9.27397	0.00566482
NM_025982.1	ILMN_235805	TSPAN31	2.74397	9.7543	0.0083101
NM_145138.1	ILMN_217108	NEK9	2.74249	10.9996	0.00270037
NM_175092.3	ILMN_215614	RHOF	2.74132	7.17591	0.00316522
NM_026606.1	ILMN_219563	5330431K02RIK	2.73898	10.2352	0.00850747
	ILMN_189290	C330013E15RIK	2.72638	7.89252	0.00072635
AK028687	ILMN_203523	4732435K05RIK	2.72555	7.88468	0.00651948
NM_010398.1	ILMN_196750	H2-T23	2.72214	8.08949	0.00455058
NM_001033525.1	ILMN_240136	KCNK6	2.72003	7.46694	0.00500119
XM_001475697.1	ILMN_310948	LOC100041004	2.71524	8.07701	0.00206862
NM_023196.2	ILMN_227881	PLA2G12A	2.70968	11.5181	0.000376635
NM_028398.1	ILMN_210632	AGXT2L2	2.70803	8.52061	0.00203139
NM_020286.2	ILMN_218079	TSPAN32	2.70478	7.37799	0.00072635
NM_009473.2	ILMN_225790	NR1H2	2.70411	10.212	0.00827535
NM_027901.2	ILMN_233109	GTF3C2	2.7036	7.7765	0.00293269
NM_013846.3	ILMN_220981	ROR2	2.69026	9.3381	0.00138315
XM_922052.2	ILMN_252164	2310045N01RIK	2.68504	8.44184	0.000160142
NM_027296.2	ILMN_234300	TRNT1	2.68494	8.85108	0.00263046
NM_026928.2	ILMN_209922	1810014F10RIK	2.68301	7.74871	0.00165908
XR_032424.1	ILMN_317670	PGBD1	2.67809	7.15154	0.00301402
NM_173769.3	ILMN_248663	ZFP641	2.67168	7.18877	0.00351643
NM_026323.2	ILMN_216447	WFDC2	2.66662	9.10497	0.00466288
NM_145391.1	ILMN_196775	TAPBPL	2.66529	7.08868	0.00744731
NM_177367.2	ILMN_217366	GEMIN4	2.65799	7.43723	0.00845656
NM_011592.1	ILMN_208757	TIMM44	2.65337	7.46157	0.000475943
XM_109868	ILMN_192802	TENS1	2.64725	9.87664	0.00181677
NM_133661.3	ILMN_216669	SLC6A12	2.64467	9.18512	0.00247827
NM_080553.2	ILMN_220408	ITPR3	2.64135	10.0705	0.00159769
NM_053158.1	ILMN_219665	MRPL1	2.64086	9.27229	0.00175831
NM_144801.1	ILMN_210685	TMEM143	2.64019	8.08653	0.00128955
NM_001033476.1	ILMN_254174	AHNAK2	2.63905	11.0564	0.000248607
NM_134139.1	ILMN_214553	WDR74	2.63635	9.94546	0.00122425
NM_146061.4	ILMN_230391	ARHGAP8	2.63495	7.74642	0.0021152
	ILMN_184405	6720427H10RIK	2.63138	7.85277	0.00930158
NM_178398.2	ILMN_249536	WIPI2	2.63096	10.2344	0.000812533
NM_028244	ILMN_195296	2600005C20RIK	2.6293	9.20644	0.0020094
XM_001478072.1	ILMN_324029	5730588L14RIK	2.62443	7.51883	0.000168768
NM_029485.1	ILMN_259993	5133400G04RIK	2.62189	8.22632	0.00565895
AK011905	ILMN_202060	2610206P12RIK	2.62176	6.78767	0.00847138
NM_013900.2	ILMN_218361	MFI2	2.61346	10.4116	0.0017884
NM_024258.1	ILMN_192783	USP16	2.61027	9.02823	0.00986018
NM_011955.1	ILMN_219314	NUBP1	2.61006	8.3936	0.00532532
NM_001081230.1	ILMN_235292	MTAP9	2.60891	7.68153	0.000493641
NM_172567.1	ILMN_220190	METTL2	2.60865	7.54805	0.00438342
NM_011385.2	ILMN_251758	SKI	2.60712	9.80045	0.000480963
NM_029832.2	ILMN_245055	2600009E05RIK	2.60032	7.66863	0.00465823
NM_133688.2	ILMN_218121	LYRM5	2.59584	10.2729	0.00640369
NM_009657.3	ILMN_258172	ALDOC	2.59354	10.4937	0.00225149
NM_172718.2	ILMN_218133	SGSM1	2.59343	6.91919	0.000840787
XM_133550.4	ILMN_208676	HOMER2	2.5923	8.98544	0.00165154
AK053082	ILMN_205387	D930046M07RIK	2.5911	7.05934	0.00355152
NM_007692.5	ILMN_257429	CHKB	2.58457	10.7051	0.000226225
NM_007805.4	ILMN_219873	CYB561	2.57958	9.14419	0.00194919
NM_145416	ILMN_192288	BC021438	2.57933	7.45241	0.00401944
XM_127565	ILMN_191828	FLNB	2.5762	6.91436	0.00133767
AK076297	ILMN_207301	4632427K15RIK	2.5731	7.17838	0.00861419
NM_008136.2	ILMN_250999	GNA-RS1	2.57263	7.77912	0.00133502
NM_178239.2	ILMN_214079	NDOR1	2.55708	7.26602	0.00459236
NM_011851.2	ILMN_213360	NT5E	2.55505	10.6113	0.0057148
NM_019442.3	ILMN_214568	STK19	2.55295	7.39656	0.00192279
XM_131572.4	ILMN_211760	EIF2B3	2.55194	8.83231	0.00272104
NM_178595.3	ILMN_208796	PTRH1	2.54532	8.88013	0.000362638
XM_001000541.1	ILMN_224379	5330439J01RIK	2.54497	9.33815	0.0044941
XM_924798.2	ILMN_261593	4933407C03RIK	2.53059	9.51766	0.00685256
NM_007452.1	ILMN_221193	PRDX3	2.53037	7.27117	0.0013739
NM_011018.2	ILMN_219577	SQSTM1	2.52744	10.5788	0.000573667
NM_011710.2	ILMN_184424	WARS	2.52718	10.8592	0.000811211
NM_021360	ILMN_212397	NEURL	2.52626	9.22739	0.000617424
NM_009667.2	ILMN_254575	AMPD3	2.52493	8.31636	0.000122619
NM_026609.2	ILMN_217473	LEPROTL1	2.52468	10.5316	0.00141733
NM_026465.2	ILMN_216360	2010316F05RIK	2.51632	9.37451	0.000197854
NM_010236.1	ILMN_221380	FPGS	2.51562	9.81586	0.000512841
NM_009473.2	ILMN_225790	NR1H2	2.51415	7.11411	0.00390441
NM_008471.2	ILMN_211301	KRT19	2.51198	7.29995	0.00212009
NM_018758.1	ILMN_215484	APBA3	2.51184	11.7618	0.00331031
NM_028782.2	ILMN_255003	LONP1	2.50999	8.18334	0.00263283
NM_145512.3	ILMN_249961	SFT2D2	2.50992	6.76219	0.000746431
NM_053198.2	ILMN_241157	SFXN4	2.50588	7.40737	0.00190935
NM_009000.3	ILMN_212274	RAB24	2.50437	7.13388	0.00969082
NM_023168.3	ILMN_208669	GRINA	2.50207	12.4062	0.000881162
NM_027350.2	ILMN_214051	NARS	2.49659	10.7607	0.00313343
NM_024478.2	ILMN_216950	GRPEL1	2.49446	7.77227	0.00997877
XR_031278.1	ILMN_322883	LOC100045040	2.49344	9.01615	0.00647517
NM_011793.2	ILMN_217640	BANF1	2.49238	6.66467	0.00069886
NM_175091.3	ILMN_190852	TNKS	2.49075	7.50504	0.00737121
XM_489058	ILMN_210998	2700033B16RIK	2.48485	7.28149	0.00690634
NM_001026214.1	ILMN_259055	ENTPD5	2.48287	7.40069	0.000300664
NM_026846.2	ILMN_215434	ZFAND2B	2.47863	8.00793	0.00104173
NM_023475.2	ILMN_211291	SERHL	2.47598	6.80703	0.0090991
NM_026846.2	ILMN_215434	ZFAND2B	2.47458	9.54767	0.00341802
NM_001039088.1	ILMN_238387	SEH1L	2.47392	7.07514	0.00912013
NM_025910.2	ILMN_215626	MINA	2.46822	8.13362	0.000273415
NM_029777.2	ILMN_217190	RHBDD1	2.46175	8.71273	0.000464444
NM_001013608.1	ILMN_236904	9330134C04RIK	2.45891	8.18941	0.00320025
AK028819	ILMN_203137	4732458O05RIK	2.45671	6.87298	0.00363087
NM_022331.1	ILMN_210351	HERPUD1	2.45362	12.2453	0.00447249
NM_007381.2	ILMN_217932	ACADL	2.45102	10.0799	0.00751399
NM_026799.2	ILMN_224762	RNASEN	2.44112	10.1371	0.0015325
NM_023377.4	ILMN_219246	STARD5	2.43922	9.34464	0.00104632
NM_028002.2	ILMN_222426	DUS4L	2.43514	8.22587	0.00289392
NM_026484	ILMN_195851	5730405I09RIK	2.43343	7.93203	0.00123459
NM_145552.1	ILMN_250623	GNL2	2.43158	8.78113	0.00069886
NM_001005608.2	ILMN_231791	ITGB4	2.43005	6.79563	0.00344376
NM_026533	ILMN_191830	RPS13	2.42295	7.99853	0.00426765
NM_207202.2	ILMN_216562	CCDC120	2.42228	9.03742	0.00655197
NM_133792.2	ILMN_217194	LYPLA3	2.42037	10.2897	0.00104173
XM_909747.3	ILMN_248838	ZFP292	2.41997	8.01673	0.00204607
NM_206924.2	ILMN_223006	JTB	2.41926	12.3006	0.000484417
NM_020011.3	ILMN_218883	SPHK2	2.41599	10.331	0.000710572
NM_011696.1	ILMN_189658	VDAC3	2.41569	8.94646	0.00729645
NM_007997.1	ILMN_216640	FDXR	2.41545	7.36987	0.000604912
NM_008102.3	ILMN_210506	GCH1	2.41411	10.7669	0.00389426
NM_058214.2	ILMN_211352	RECQL4	2.41369	7.80466	0.00281188
NM_027106.3	ILMN_222841	AVPI1	2.40633	10.4463	0.00149108
NM_152807.3	ILMN_210266	CCDC137	2.40096	8.27895	0.0063211
NM_008146	ILMN_185394	GOLGA3	2.39957	7.87845	0.00544459
NM_020011.4	ILMN_218883	SPHK2	2.39679	10.0864	0.00053166
XM_904518.3	ILMN_252464	CIB3	2.39545	7.21436	0.00696583
XM_001002157.2	ILMN_232134	AKAP11	2.3953	7.89104	0.00251999
NM_028766.1	ILMN_218812	TMEM43	2.3914	10.3992	0.00539521
NM_133224.1	ILMN_223753	ATP13A1	2.39074	8.02468	0.00994239
NM_144794	ILMN_223825	BC014795	2.39073	8.51309	0.00825708
NM_019581.2	ILMN_209882	GTPBP2	2.38926	12.0273	0.00155644
NM_011491.3	ILMN_226877	STC2	2.38837	11.9382	0.00499557
NM_025472.2	ILMN_216219	1810032O08RIK	2.38446	6.85967	0.00323811
	ILMN_191277	2310040B03RIK	2.38142	7.98306	0.000839708
NM_145125	ILMN_184700	WDR9	2.37844	7.96098	0.001001
XM_001480835.1	ILMN_312693	ENSMUSG00000043795	2.3774	8.921	0.00322653
NM_008634.1	ILMN_220448	MTAP1B	2.37365	7.92771	0.00243924
NM_138585.3	ILMN_222253	CHERP	2.37169	9.41817	0.000609723
NM_023739.3	ILMN_219787	NFX1	2.36886	7.36974	0.00230498
NM_019764.2	ILMN_232028	AMOTL2	2.368	7.31687	0.000813374
NM_080633.2	ILMN_196369	ACO2	2.36655	10.2793	0.00205094
XM_001474366.1	ILMN_316078	LOC100040243	2.36642	9.68082	0.00215131
XR_033280.1	ILMN_312499	LOC100047173	2.35502	7.31219	0.00818922
NM_030084.3	ILMN_211722	GPR108	2.35286	10.4166	0.00198635
NM_145156.1	ILMN_220480	SLC25A28	2.35214	10.7658	0.00158019
NM_145822.1	ILMN_216645	CD3EAP	2.35163	10.3399	0.00263046
XM_194139.6	ILMN_197796	FBXO10	2.34663	9.85896	0.00127717
NM_008020.2	ILMN_214389	FKBP2	2.34595	8.87987	0.00831328
XM_001476849.1	ILMN_311478	LOC100046817	2.34534	7.37029	0.00719809
NM_134052.2	ILMN_223121	ADI1	2.34409	7.65516	0.000759745
NM_130451.2	ILMN_211721	SLC2A10	2.32888	7.86192	0.00344373
NM_015817.2	ILMN_240291	PPAP2C	2.32737	10.9615	0.000428649
NM_027106.1	ILMN_222841	AVPI1	2.32609	10.4841	0.00927138
NM_001013374.1	ILMN_254571	LMAN2L	2.32438	10.0295	0.00800426
NM_001033258.1	ILMN_239049	D10BWG1379E	2.32347	8.75095	0.00424915
AK041866	ILMN_205465	A630042L21RIK	2.32074	9.0369	0.00360311
NM_008056	ILMN_219312	FZD6	2.31801	7.48667	0.00148058
NM_019738.1	ILMN_221920	NUPR1	2.31278	12.8569	0.00914796
NM_012055.1	ILMN_213406	ASNS	2.30965	9.8355	0.00288511
NM_026257.1	ILMN_215505	D4BWG1540E	2.30922	6.91928	0.000760144
NM_011319.1	ILMN_261458	SARS	2.30488	11.3241	0.00818922
NM_145760.2	ILMN_211960	ARFGAP1	2.30373	11.1096	0.00293269
NM_028142.3	ILMN_214907	NSUN4	2.302	11.1093	0.000218536
NM_001033167.1	ILMN_231232	3110004L20RIK	2.30029	7.77163	0.00127385
XM_001001861.2	ILMN_228260	GOLGB1	2.29816	11.7346	0.000745144
XM_132230.8	ILMN_219230	SEC31A	2.29593	9.30845	0.00562384
XM_973899.1	ILMN_243167	NEK1	2.29351	7.87846	0.000618272
NM_172701.2	ILMN_212707	1810007P19RIK	2.29296	7.85603	0.00258418
NM_011573.2	ILMN_223212	TEX264	2.2926	10.612	0.0067168
NM_025411.3	ILMN_212471	1110049F12RIK	2.28934	9.36661	0.00120837
NM_011959.2	ILMN_213647	ORC5L	2.28755	8.7424	0.00801497
NM_030706.1	ILMN_187599	TRIM2	2.28623	9.33827	0.00201191
NM_008193.2	ILMN_230098	GUK1	2.28135	12.3345	0.000679863
XM_001004952.1	ILMN_232910	9430008C03RIK	2.27609	9.99201	0.00210352
NM_029478.3	ILMN_209017	TMEM49	2.27519	9.37302	0.00758057
NM_033321.1	ILMN_221894	P2RX5	2.27207	7.18641	0.00360311
AK017701	ILMN_201836	KPNB3	2.26846	7.44989	0.00996815
NM_029862.3	ILMN_249193	5930434B04RIK	2.26817	10.0368	0.00330074
NM_009438.3	ILMN_238011	RPL13A	2.26788	10.3697	0.00255562
NM_011014.1	ILMN_214435	OPRS1	2.26487	7.47039	0.00642385
NM_178772.2	ILMN_218297	AADACL1	2.26053	9.41833	0.00129205
NM_021421.3	ILMN_235616	ANGEL2	2.25758	10.2801	0.00915612
NM_009703.1	ILMN_215846	ARAF	2.25671	8.21897	0.00510705
NM_021388.3	ILMN_221333	EXTL2	2.25509	10.12	0.0018254
NM_144801.1	ILMN_210685	TMEM143	2.25242	8.46967	0.00885099
NM_153121.1	ILMN_223381	LYSMD1	2.25061	9.26662	0.000596841
NM_026964.3	ILMN_260705	CCDC124	2.24395	9.26311	0.00869333
NM_015824.3	ILMN_252539	ORC3L	2.24198	7.85347	0.002533
NM_175364.2	ILMN_221215	LYRM2	2.23381	8.17692	0.00186849
NM_007692.5	ILMN_257429	CHKB	2.23323	9.84025	0.0028639
NM_172582.1	ILMN_211735	COQ6	2.23148	7.61317	0.0042861
NM_007952.2	ILMN_221535	PDIA3	2.2297	11.6966	0.00346386
NM_028766.2	ILMN_218812	TMEM43	2.22864	11.3477	0.000668744
NM_145355.4	ILMN_210132	RNF185	2.22562	10.6788	0.000881162
NM_153534.2	ILMN_218425	ADCY2	2.22459	10.1703	0.00875419
NM_007752	ILMN_195952	CP	2.22049	6.97668	0.00596413
NM_011113.3	ILMN_208927	PLAUR	2.21801	8.55676	0.00918701
NM_144911.1	ILMN_196367	RPAP2	2.21511	8.40641	0.00370865
AK081472	ILMN_206204	C130019M09RIK	2.21475	7.08413	0.0016653
NM_007656.4	ILMN_222273	CD82	2.2129	10.0133	0.00303934
NM_201638.1	ILMN_209866	G430022H21RIK	2.2098	9.40379	0.00356483
NM_001013381.1	ILMN_260058	RSAD1	2.20907	7.43619	0.00178126
NM_027404.1	ILMN_244019	BAG5	2.20697	8.91192	0.00208155
NM_199016.2	ILMN_223315	ENPP4	2.20645	7.32352	0.00181326
NM_145510.1	ILMN_209711	RABIF	2.20302	8.19766	0.00794814
NM_030704.1	ILMN_223232	HSPB8	2.1977	10.723	0.00270449
NM_025295.3	ILMN_217435	BTD	2.19688	9.50839	0.00963198
NM_172562.1	ILMN_218899	TADA2L	2.19609	8.70027	0.00397353
NM_025692.2	ILMN_194776	UBA5	2.18958	11.7491	0.000837482
NM_001045514.1	ILMN_246861	AKNA	2.18738	6.85347	0.00203139
NM_024264.3	ILMN_211874	CYP27A1	2.18115	7.30079	0.00562384
NM_021515.2	ILMN_251058	AK1	2.18033	8.41784	0.00855686
NM_010481.1	ILMN_212744	HSPA9	2.16806	13.6993	0.00041255
NM_007547.2	ILMN_222107	SIRPA	2.16519	11.685	0.00169233
NM_001031814.1	ILMN_259227	2610207I05RIK	2.16237	10.4051	0.00451799
AK017018	ILMN_202303	4933432B13RIK	2.15913	7.42091	0.00607591
NM_026472.3	ILMN_252386	MKI67IP	2.15909	9.36438	0.00364879
NM_030685.1	ILMN_220728	D3UCLA1	2.15765	11.6384	0.00208155
NM_194343.1	ILMN_188696	TRIM45	2.15715	7.51463	0.00203139
NM_145534.1	ILMN_209090	BTBD3	2.15405	8.60026	0.00988379
NM_172774.2	ILMN_223500	6620401K05RIK	2.15047	7.67992	0.00474044
NM_033320.4	ILMN_249878	GLCE	2.14362	10.532	0.00331135
NM_011081.2	ILMN_214693	PIGA	2.14124	8.31429	0.00830326
NM_020491	ILMN_217152	SSSCA1	2.13796	10.2407	0.00805683
NM_026824.4	ILMN_215155	DUS1L	2.1366	11.2669	0.00319757
NM_053261.2	ILMN_227596	IMPA2	2.1344	7.80266	0.00804141
NM_027977.1	ILMN_210966	2310001A20RIK	2.13386	11.9087	0.00254955
NM_011905.2	ILMN_221308	TLR2	2.13231	9.08682	0.00427917
NM_133348.1	ILMN_210493	ACOT7	2.12854	7.94292	0.0083156
NM_001035531.1	ILMN_257210	ADRBK2	2.12329	10.3091	0.00973399
NM_001033160.2	ILMN_235235	4933407I18RIK	2.12062	7.18245	0.00639695
XM_001476332.1	ILMN_310792	LOC100046259	2.11768	7.21354	0.00251999
NM_138590.2	ILMN_191322	D4WSU132E	2.11487	7.60011	0.00320833
NM_145585.1	ILMN_220472	THUMPD1	2.11418	9.76201	0.00293269
NM_175454.2	ILMN_219654	C630004H02RIK	2.11098	7.96436	0.0041958
NM_009775.2	ILMN_220866	TSPO	2.11012	10.5047	0.00829491
NM_020491.4	ILMN_236168	SSSCA1	2.1098	10.888	0.00263046
NM_054102.2	ILMN_222285	IVNS1ABP	2.1092	8.83285	0.00518973
AK079628	ILMN_206797	D7ERTD70E	2.10908	6.91541	0.00918825
NM_001002011.1	ILMN_246563	LMNA	2.1074	10.6686	0.00456398
NR_002898.1	ILMN_224375	SNORA65	2.10726	9.00208	0.00817537
NM_008638	ILMN_208674	MTHFD2	2.10409	12.8543	0.00090173
NM_013677.1	ILMN_215241	SURF1	2.10381	7.28275	0.00202391
NM_030724.3	ILMN_220523	UCK2	2.09165	9.96534	0.00546288
NM_178712.3	ILMN_216307	GPR64	2.09157	7.17693	0.00525272
NM_025442.3	ILMN_215506	ALG5	2.08826	11.0209	0.00230498
NM_011342.2	ILMN_218835	SEC22B	2.08365	12.2526	0.00316601
NM_023731.2	ILMN_259483	CCDC86	2.08263	9.85661	0.00198635
NM_152134.1	ILMN_211750	HOMER1	2.08068	7.33955	0.00694076
NM_001081326.1	ILMN_225621	AGL	2.07929	8.85165	0.00912013
NM_011959.2	ILMN_213647	ORC5L	2.07831	8.16615	0.00892845
NM_028188.1	ILMN_217079	RUSC1	2.07024	7.78641	0.00607312
NM_015734.1	ILMN_222356	COL5A1	2.06994	12.9465	0.00362539
NM_145620.4	ILMN_210371	RRP9	2.06673	8.97886	0.00748387
NM_146034.2	ILMN_199381	CTAGE5	2.0642	10.4007	0.00163812
NM_183220.2	ILMN_248953	ACCS	2.06417	7.88739	0.0055659
NM_199447.2	ILMN_220883	RRP12	2.06309	8.49634	0.0051631
NM_146191.3	ILMN_218891	LRRK1	2.06226	10.556	0.00368261
NM_016748.1	ILMN_211889	CTPS	2.06073	10.1903	0.00184263
NM_194348.3	ILMN_258683	ATG2A	2.06001	9.33822	0.00599322
NM_009838	ILMN_224109	CCT6A	2.05972	10.7683	0.0025983
NM_178762.3	ILMN_215925	A930025D01RIK	2.05576	9.48946	0.00560565
NM_011170.1	ILMN_211763	PRNP	2.05361	12.8447	0.00354424
NM_025518.3	ILMN_245229	DUS2L	2.05307	7.22899	0.00865663
NM_001033134.2	ILMN_237369	2610002J02RIK	2.05232	7.32382	0.00524098
NM_026009.2	ILMN_217197	CCDC47	2.04748	11.5038	0.00799856
XR_030796.1	ILMN_331269	LOC674427	2.04639	6.92196	0.00133502
NM_029688.2	ILMN_216099	SRXN1	2.04573	10.6451	0.00937276
NM_021313.1	ILMN_210611	RNF25	2.04546	8.344	0.00548031
NM_146034.1	ILMN_199381	MGEA6	2.04506	9.94916	0.00464592
NM_025878.1	ILMN_252778	MRPS18B	2.04264	10.0073	0.0010451
NM_198411.2	ILMN_222437	2610204M08RIK	2.03728	7.19764	0.00293269
NM_153585.4	ILMN_209977	CNOT10	2.0229	10.3579	0.00958786
NM_024174.5	ILMN_223314	MRPS23	2.02237	10.3964	0.00940901
NM_023479.1	ILMN_221052	ELAC2	2.0195	7.60692	0.00339209
NM_026085.2	ILMN_217232	3110049J23RIK	2.01944	7.14629	0.00148093
NM_028744.2	ILMN_207467	PI4K2B	2.01594	9.73023	0.00562384
NM_019683.3	ILMN_209083	ANKRD49	2.01129	8.68629	0.009612
	ILMN_190879	5830411I20	2.01008	11.0237	0.00903228
NM_134021.2	ILMN_216152	PNPO	2.00794	6.72251	0.00854396
NM_001033140.3	ILMN_244634	0610010E21RIK	2.00525	8.59029	0.00235786
NM_145507.1	ILMN_208784	DARS	2.00489	9.74872	0.00544459
NM_026009.1	ILMN_217197	2610204L23RIK	2.00414	11.2843	0.00444097
XR_033873.1	ILMN_326692	LOC666979	-2.00205	6.99989	0.00892845
NM_133753.1	ILMN_246139	ERRFI1	-2.00557	10.589	0.00208655
NM_022305.3	ILMN_216102	B4GALT1	-2.00789	8.16356	0.00393686
NM_018815.1	ILMN_211743	NUP210	-2.01129	8.50266	0.00464592
AK008866.1	ILMN_193297	SCL0002617.1_582	-2.01534	10.4559	0.00259986
XM_001478884.1	ILMN_311300	LOC100047800	-2.01873	9.38437	0.00550364
XM_127738.3	ILMN_221574	1500001L15RIK	-2.02293	11.675	0.00181444
NM_001081006.1	ILMN_256989	ETL4	-2.0232	9.3197	0.00644457
NM_008121.2	ILMN_217044	GJA5	-2.02715	7.06146	0.00444216
NM_133219.1	ILMN_210789	GCNT2	-2.0309	12.1059	0.00940901
NM_028125.2	ILMN_225990	ZBTB46	-2.03132	8.33676	0.0018254
NM_010217.1	ILMN_250396	CTGF	-2.03461	13.9109	0.00137315
NM_145413.4	ILMN_219370	C530043G21RIK	-2.03823	11.1166	0.00569803
NM_054040.2	ILMN_189219	TULP4	-2.04272	9.8076	0.00328406
NM_001048141.1	ILMN_241360	BDNF	-2.05329	7.74285	0.00876568
NM_013767.5	ILMN_212404	CSNK1E	-2.0539	10.4828	0.00382854
NM_028731.5	ILMN_211409	D12ERTD551E	-2.059	8.24817	0.00690634
AK080441	ILMN_206575	3202002H23RIK	-2.06252	7.87989	0.00472373
NM_173437.1	ILMN_240423	NAV1	-2.06391	10.0887	0.00541942
NM_007420.2	ILMN_217517	ADRB2	-2.0661	8.08627	0.00933154
NM_030131.2	ILMN_229854	CNIH4	-2.06717	9.54011	0.00773396
NM_173750.2	ILMN_245303	2700007P21RIK	-2.07373	7.52149	0.00655744
NM_001004164.2	ILMN_234344	GNPTAB	-2.08235	8.0217	0.00125162
AK013026	ILMN_202042	ANXA6	-2.09085	7.85643	0.00604707
NM_029623.1	ILMN_211381	2400010D15RIK	-2.09186	8.75696	0.00903228
	ILMN_193782	9430080K19RIK	-2.09745	12.3615	0.00319757
NM_007983.2	ILMN_215693	FAF1	-2.09936	8.4012	0.00396433
NM_001042607.1	ILMN_241096	RYK	-2.10515	11.2934	0.00219002
NM_008898.1	ILMN_208653	POR	-2.11958	8.34961	0.00415913
NM_011893.2	ILMN_251186	SH3BP2	-2.12034	10.5065	0.00489213
NM_008898.1	ILMN_208653	POR	-2.12244	9.16504	0.00689527
NM_172406.2	ILMN_212349	TRAK2	-2.12586	11.2799	0.00725102
NM_008914	ILMN_185078	PPP3CB	-2.12761	10.4364	0.00497806
NM_029573.2	ILMN_221774	IDH3A	-2.12815	8.05052	0.00818922
NM_008304.2	ILMN_211837	SDC2	-2.13035	10.5789	0.00737121
NM_134079.1	ILMN_218965	ADK	-2.1324	11.837	0.00222209
NM_008720.2	ILMN_240214	NPC1	-2.13262	7.91429	0.00390441
NM_018773.2	ILMN_223712	SKAP2	-2.13582	10.907	0.00800938
NM_020493.1	ILMN_218478	SRF	-2.14212	10.6171	0.00213577
NM_177790.3	ILMN_218369	ZFP385C	-2.14994	7.02265	0.00212009
NM_001048228.1	ILMN_246698	DBNDD2	-2.15125	11.3304	0.000845539
NM_019735.3	ILMN_208725	APIP	-2.15501	8.21443	0.00451036
AK052570	ILMN_203440	D530030K12RIK	-2.15526	7.33092	0.00670192
NM_009113.3	ILMN_218915	S100A13	-2.15802	12.1905	0.00049662
NM_029498.2	ILMN_185418	ZMYM2	-2.1591	10.9888	0.00127101
NM_181405.2	ILMN_215997	RNPEPL1	-2.15982	11.823	0.00144493
NM_173437.1	ILMN_240423	NAV1	-2.16164	9.46332	0.00202391
NM_178593.3	ILMN_214047	RCSD1	-2.16551	8.97189	0.00798125
NM_008210.2	ILMN_222982	H3F3A	-2.16624	10.7382	0.000764894
NM_011653.2	ILMN_255437	TUBA1A	-2.1664	11.6611	0.00708893
NM_025374.2	ILMN_216100	GLO1	-2.17059	12.7066	0.00100364
NM_024452.2	ILMN_209553	LUZP1	-2.17322	10.9865	0.00402977
NM_175665.1	ILMN_215120	HIST1H2BK	-2.17608	8.09783	0.00884365
NM_001081340.1	ILMN_246717	SETD2	-2.17907	11.3216	0.00734434
NM_001081346.1	ILMN_244083	RTKN2	-2.18572	7.14506	0.00150715
NM_010052.4	ILMN_257636	DLK1	-2.18662	7.76825	0.00159579
NM_172257.3	ILMN_219211	SIDT2	-2.1879	8.98585	0.0057148
XM_126508.5	ILMN_209501	2310007L24RIK	-2.19525	7.26581	0.00235786
	ILMN_193155	5430417L22RIK	-2.19662	10.8344	0.00334785
NM_030131.2	ILMN_229854	CNIH4	-2.1998	9.60762	0.00218523
NM_023465.3	ILMN_218430	CTNNBIP1	-2.20442	8.95942	0.00998554
NM_133187.2	ILMN_256494	1110032E23RIK	-2.20504	7.7315	0.0013739
NM_019765	ILMN_190828	RSN	-2.20541	9.93339	0.00869333
NM_001099624.1	ILMN_311023	RAPGEF2	-2.20824	8.14765	0.00405474
NM_025383.2	ILMN_224438	NECAP2	-2.21193	10.8202	0.0057865
NM_001013369.1	ILMN_251661	PFDN4	-2.21319	10.5226	0.00263046
NM_008549.1	ILMN_210434	MAN2A1	-2.21595	7.7834	0.00562384
NM_001024458.2	ILMN_256671	ADD1	-2.21596	11.8277	0.00109433
NM_028266.4	ILMN_212572	COL16A1	-2.21776	9.05797	0.0085243
NM_175386.3	ILMN_212576	LHFP	-2.21964	7.56089	0.00904505
NM_001013378.1	ILMN_259771	USPL1	-2.22479	10.8247	0.000914568
NM_194334.2	ILMN_241910	TBC1D2B	-2.22785	7.83097	0.0029691
NM_013758.2	ILMN_208695	ADD3	-2.23385	9.01216	0.00231191
NM_016697.2	ILMN_220269	GPC3	-2.23673	8.44997	0.00399234
NM_026703.2	ILMN_217333	NDUFA8	-2.24335	10.7449	0.00209075
NM_022033.2	ILMN_219609	OXCT2A	-2.26896	7.50503	0.00123516
NM_025785.2	ILMN_223317	FBXO25	-2.27074	8.3196	0.000864529
NM_153537.3	ILMN_211406	PHLDB1	-2.2709	9.97848	0.00217477
NM_024452.2	ILMN_209553	LUZP1	-2.27179	10.269	0.00206573
XM_915307.3	ILMN_260135	MAST4	-2.27318	9.42246	0.00611746
XM_140204.7	ILMN_214989	ASXL3	-2.27338	8.20522	0.00309326
NM_001009818.1	ILMN_224881	2011-09-01	-2.27374	12.0051	0.00211484
XM_001477728.1	ILMN_313814	OTUD3	-2.27569	9.92818	0.00410086
NM_026343	ILMN_196289	STX17	-2.27612	8.46224	0.00751399
XM_924988.3	ILMN_248084	NDUFA11	-2.28064	9.93164	0.00117957
NM_011870.2	ILMN_212022	CIB1	-2.28526	11.0969	0.00109194
NM_023136.1	ILMN_229115	DTYMK	-2.28584	8.0377	0.00810401
NM_018811.4	ILMN_211921	ABHD2	-2.292	8.20953	0.0057865
NM_009663.1	ILMN_258184	ALOX5AP	-2.29374	8.68993	0.00210301
NM_009069.3	ILMN_245981	RIT1	-2.29401	10.7788	0.00323811
NM_022994.2	ILMN_211847	DAP3	-2.30241	8.49284	0.000665503
XR_032670.1	ILMN_316341	LOC626152	-2.30331	8.27722	0.00960364
NM_145626.1	ILMN_207453	2610208M17RIK	-2.30905	9.60248	0.0057865
NM_027457.4	ILMN_216779	5730437N04RIK	-2.31521	8.6661	0.00244204
XM_976438.2	ILMN_237318	IQWD1	-2.32063	8.71802	0.00401944
NM_177092.3	ILMN_239044	MSRB3	-2.32167	7.23914	0.000539074
NM_022410.1	ILMN_216568	MYH9	-2.32522	9.87787	0.000575355
NM_030143.3	ILMN_218436	DDIT4L	-2.32862	12.6453	0.00072635
NM_152808.2	ILMN_209839	SLC44A2	-2.32879	12.9629	0.00152575
NM_013753.1	ILMN_213547	X99384	-2.33477	7.59716	0.00395928
XR_002347.1	ILMN_228504	1810058I24RIK	-2.33574	9.09283	0.000684314
NM_011570.2	ILMN_216487	TES	-2.33604	9.77675	0.00320545
AK046642	ILMN_205694	B430216N15RIK	-2.33781	7.76688	0.00999797
	ILMN_194230	MT-ND5	-2.34125	7.0338	0.00252658
AK021356	ILMN_202677	SIAT7C	-2.34315	7.58157	0.000958209
NM_016963.2	ILMN_191473	TMOD3	-2.34397	8.11343	0.00376632
NM_019712.3	ILMN_210570	RBX1	-2.34543	9.98896	0.000786671
NM_026532.3	ILMN_216929	NUTF2	-2.34636	8.42501	0.00940901
NM_026063.1	ILMN_212351	2900010M23RIK	-2.3476	10.8894	0.00417199
XM_001472253.1	ILMN_325481	LOC100044439	-2.34764	7.74769	0.00804887
NM_007904.3	ILMN_208799	EDNRB	-2.35867	10.4456	0.00878752
NM_010332.2	ILMN_258929	EDNRA	-2.3682	8.16848	0.00813611
NM_028922.1	ILMN_248075	PPAPDC2	-2.37147	8.67016	0.00573467
XM_001001798.2	ILMN_240640	GM22	-2.37654	11.4379	0.000679863
NM_009358.2	ILMN_209554	PPP2R5D	-2.37696	10.7167	0.00607591
NM_130863.1	ILMN_230229	ADRBK1	-2.37864	9.55387	0.0040039
NM_008850.1	ILMN_221795	PITPNA	-2.38449	10.5161	0.00544459
NM_001040683.1	ILMN_248921	MED15	-2.38856	9.15712	0.000860481
NM_026131	ILMN_185882	PDLIM7	-2.3919	11.6809	0.00113774
NM_023850.1	ILMN_222161	CHST1	-2.39731	8.27949	0.000710572
NM_026931.2	ILMN_244609	1810011O10RIK	-2.40055	7.23312	0.00145609
NM_016911.4	ILMN_212670	SRPX	-2.40089	7.63939	0.00341185
NM_025950.2	ILMN_216676	CDC37L1	-2.40199	8.817	0.00119181
NM_133741.1	ILMN_210067	SNRK	-2.40338	8.41357	0.00355152
NM_153098.2	ILMN_210899	CD109	-2.40594	8.78554	0.00127113
NM_054043.3	ILMN_246867	MSI2	-2.40671	11.3967	0.00875419
XM_134599.3	ILMN_222658	RNF166	-2.40725	9.62252	0.00228659
NM_019922.1	ILMN_216972	CRTAP	-2.41913	11.2528	0.00405474
NM_001024922.2	ILMN_247720	DDX49	-2.4211	7.82134	0.00309567
NM_026835.2	ILMN_208807	MS4A6D	-2.42135	7.90872	0.00669617
NM_130796.3	ILMN_209654	SNX18	-2.42184	10.8981	0.000760458
NM_022964.3	ILMN_190822	LAT2	-2.43202	9.58035	0.00538058
XM_907664.2	ILMN_228718	1810013L24RIK	-2.43369	9.71226	0.00228752
NM_133969.2	ILMN_222960	CYP4V3	-2.43387	8.42492	0.00539914
AK019056	ILMN_202738	2210039O17RIK	-2.4426	7.49617	0.00151487
NM_133891.2	ILMN_219323	SLC44A1	-2.44286	7.83098	0.000184583
NM_153405.2	ILMN_261578	RBM45	-2.44544	7.75758	0.00152575
NM_024169.3	ILMN_210599	FKBP11	-2.44748	11.715	0.00205094
NM_011805.2	ILMN_238157	DIDO1	-2.44752	7.25362	0.00401683
NM_021356.2	ILMN_220001	GAB1	-2.44956	11.0724	0.000696811
NM_144828.1	ILMN_214764	PPP1R1B	-2.45088	10.7138	0.00248091
XM_001479670.1	ILMN_325188	LOC100048169	-2.45375	7.48702	0.000710572
NM_025539.2	ILMN_221984	NUDT2	-2.45733	8.84156	0.00318012
NM_175638.2	ILMN_259216	WNK4	-2.4599	12.3732	0.000911774
NM_024188.5	ILMN_210014	OXCT1	-2.46076	9.52846	0.00203139
XM_001473196.1	ILMN_312038	ZFP618	-2.4625	7.593	0.00204607
NM_177547.3	ILMN_213787	SGK3	-2.46414	7.42982	0.000944664
NM_028717.2	ILMN_211844	ALS2	-2.46501	9.38007	0.00935525
NM_029850.2	ILMN_248108	BCL7A	-2.46693	8.79892	0.000448946
NM_007564.2	ILMN_185448	ZFP36L1	-2.46706	11.4701	0.000283846
XM_134668.2	ILMN_198976	LOC234987	-2.46893	10.4613	0.0075381
NM_020282.2	ILMN_208782	NQO2	-2.4698	7.55713	0.00742833
NM_138756.4	ILMN_232792	SLC25A36	-2.47794	7.26798	0.00798667
NM_138752.1	ILMN_210871	PLEKHG2	-2.47841	8.05556	0.00758057
AK035814	ILMN_204282	9630007E23RIK	-2.48427	10.7306	0.00218477
NM_016883.3	ILMN_212994	PSMD10	-2.48466	8.03128	0.00839541
NM_009261.2	ILMN_218897	STRBP	-2.49466	8.43602	0.00669617
NM_029035.2	ILMN_217696	SPSB1	-2.49677	10.0961	0.000729272
NM_153410.4	ILMN_210676	GPSM1	-2.50223	9.22165	0.00281655
NM_026436.3	ILMN_214221	TMEM86A	-2.50884	8.21232	0.00550364
NM_008216.2	ILMN_214045	HAS2	-2.51316	9.48298	0.00544459
NM_028013.2	ILMN_221277	ENDOD1	-2.51433	9.22348	0.00246756
NM_026601.1	ILMN_234981	HYI	-2.51674	9.57777	0.00980563
NM_025435.2	ILMN_225128	THOC7	-2.52528	11.4993	0.000423911
NM_011046.2	ILMN_220703	FURIN	-2.52842	10.5813	0.00188204
NM_023055.1	ILMN_219545	SLC9A3R2	-2.53234	7.43847	0.0094945
NM_080795.3	ILMN_209763	LNX2	-2.53316	7.73012	0.00198147
NM_024431.2	ILMN_229562	MORF4L1	-2.54387	11.3239	0.00266361
NM_021439.2	ILMN_221048	CHST11	-2.55144	9.04304	0.00752024
XR_031436.1	ILMN_320435	LOC676420	-2.55283	10.4377	0.000614943
NM_013869.3	ILMN_188221	TNFRSF19	-2.55299	7.59262	0.000917022
NM_007564.4	ILMN_185448	ZFP36L1	-2.56071	9.56948	0.00102147
NM_033509.3	ILMN_261778	VANGL2	-2.56645	10.2451	0.000211172
XM_356594	ILMN_185666	1700010H15RIK	-2.56675	7.98383	0.00233554
NM_001029936.2	ILMN_239993	SPECC1	-2.57097	8.86471	0.00162506
	ILMN_192930	2900011L18RIK	-2.57342	7.96204	0.00117599
	ILMN_187288	6720458D17RIK	-2.57505	7.64718	0.00132823
AK012678	ILMN_202500	6230425C21RIK	-2.57669	6.81355	0.00668285
NM_009365.2	ILMN_216486	TGFB1I1	-2.57706	9.01851	0.000260726
NM_001013392.3	ILMN_249169	RREB1	-2.57984	8.3454	0.00459236
NM_008272.3	ILMN_254690	HOXC9	-2.5812	10.1947	0.000314966
NM_133934.2	ILMN_210647	ISY1	-2.58337	10.0795	0.0042606
NM_008682.1	ILMN_248175	NEDD1	-2.58565	9.10601	0.00105273
NM_007556.2	ILMN_219171	BMP6	-2.58626	8.45809	0.00824328
NM_009923.1	ILMN_222860	CNP	-2.58649	7.80545	0.00794814
NM_198164.2	ILMN_228028	CDC2L6	-2.58676	10.2983	0.000797154
NM_130895.2	ILMN_254727	ADARB1	-2.58926	8.82536	0.00181677
NM_009468.3	ILMN_218073	DPYSL3	-2.60443	7.95555	0.00818922
NM_016862.3	ILMN_242042	VTI1A	-2.60689	9.78465	0.000250467
NM_175482.3	ILMN_193643	USP28	-2.612	8.5635	0.00252689
NM_010278.1	ILMN_210540	GFI1	-2.61742	6.92607	0.00261237
NM_007792.3	ILMN_220392	CSRP2	-2.61772	10.227	0.00173888
NM_001013370.1	ILMN_253855	SESN1	-2.61991	11.3156	0.00113952
NM_013767.5	ILMN_212404	CSNK1E	-2.62477	8.77944	0.000933201
NM_175259.4	ILMN_230526	SHISA4	-2.62906	9.78998	0.00603489
NM_009505.3	ILMN_192050	VEGFA	-2.63035	10.3255	0.00994239
NM_011272.1	ILMN_245032	RLN1	-2.63158	8.13199	0.00309567
NM_175306.3	ILMN_209921	PHACTR4	-2.63451	9.15229	0.00898991
NM_134079.3	ILMN_218965	ADK	-2.63842	10.0195	0.00379937
NM_009752.1	ILMN_255960	GLB1	-2.64574	9.74565	0.00452278
NM_010148	ILMN_184371	EPN2	-2.64605	7.48266	0.00148553
NM_172717.1	ILMN_210104	CHFR	-2.64615	9.33006	0.000456486
NM_146084.1	ILMN_233714	2610024E20RIK	-2.65198	10.1841	0.00120209
XM_001476728.1	ILMN_313747	LOC100046741	-2.65237	11.004	0.00010738
NM_172477.3	ILMN_218566	DENND2A	-2.65318	8.25675	0.00263046
NM_176995.2	ILMN_213969	C230078M08RIK	-2.65512	8.42701	0.00942506
NM_011565.2	ILMN_214897	TEAD2	-2.65953	8.41173	0.00799856
NM_172475	ILMN_185734	FRMD4A	-2.66039	7.75167	0.00870424
XM_925296.2	ILMN_255470	LOC640739	-2.6612	7.88709	0.00857219
XM_488675	ILMN_216535	AI850995	-2.66224	9.4014	0.000814762
NM_001025250.2	ILMN_224512	VEGFA	-2.66401	9.78535	0.00316522
NM_026840.2	ILMN_214443	PDGFRL	-2.6682	8.97058	0.00473123
NM_007801.1	ILMN_241653	CTSH	-2.67052	10.6754	0.00130516
XM_485065	ILMN_190833	1700041B20RIK	-2.67103	8.03271	0.00639331
NM_001038499.1	ILMN_237524	ARSI	-2.68552	7.27917	0.00065765
NM_015750.2	ILMN_215712	NEU2	-2.6934	8.84422	0.00681007
NM_007528.2	ILMN_212741	BCL6B	-2.69398	7.96373	0.00249832
AK052898	ILMN_205997	CACNA2D1	-2.70987	7.53071	0.00204607
NM_001024955.1	ILMN_244014	PIK3R1	-2.71535	9.09728	0.000201208
NM_010578.1	ILMN_210799	ITGB1	-2.71548	9.29523	0.00239082
NM_016981.2	ILMN_231165	SLC9A1	-2.71731	10.7615	0.000764894
NM_021474.2	ILMN_220982	EFEMP2	-2.71781	11.7802	0.000257008
NM_134142.1	ILMN_217596	TMEM109	-2.71835	9.98701	0.000917022
NM_016866.2	ILMN_222561	STK39	-2.7186	10.8275	0.00208155
NM_198160.1	ILMN_209725	SMARCC2	-2.71861	8.92394	0.000318369
NM_019440.2	ILMN_219382	IIGP2	-2.72011	7.68822	0.00446625
NM_080795.3	ILMN_209763	LNX2	-2.72442	8.41296	0.00133502
NM_025277.3	ILMN_251418	GNG10	-2.72921	10.8846	0.000679863
NM_176933	ILMN_188216	DUSP4	-2.73542	8.00433	0.00875419
NM_009895.3	ILMN_220158	CISH	-2.73892	8.06484	0.00444624
NM_172947	ILMN_193322	2600001B17RIK	-2.74649	7.09112	0.00552737
NM_178211.1	ILMN_196724	HIST1H4K	-2.76029	7.03408	0.00979356
XM_147847.4	ILMN_222535	SPATA13	-2.76766	10.9384	0.000773293
NM_172734.2	ILMN_218576	STK38L	-2.77537	10.845	0.00128189
NM_175638.2	ILMN_259216	WNK4	-2.77864	9.98603	0.00151265
NM_146118.2	ILMN_208797	SLC25A25	-2.79665	8.90563	0.00170299
NM_010110.2	ILMN_218638	EFNB1	-2.79713	8.59744	0.00111395
NM_001012310.1	ILMN_250949	AI132487	-2.79974	8.72662	0.00255309
NM_008505.3	ILMN_223680	LMO2	-2.81606	7.66967	0.0038488
AK036004	ILMN_204279	FRAP1	-2.82154	7.91329	0.00182162
NM_001001326.1	ILMN_235447	ST5	-2.84478	8.7304	0.00954516
NM_021437.1	ILMN_209599	1700123O20RIK	-2.85131	9.64137	0.00390441
NM_207655.2	ILMN_211300	EGFR	-2.85442	8.15579	0.00218523
NM_026983.1	ILMN_215397	1810033M07RIK	-2.86516	6.58487	0.000442799
NM_176839.1	ILMN_249430	ABCC5	-2.86955	7.62303	0.00132823
NM_175387.2	ILMN_246554	RBM9	-2.87092	9.24034	0.000269071
NM_009223.2	ILMN_201536	SNN	-2.87405	10.4163	0.00238853
XM_001479739.1	ILMN_310783	LOC100048123	-2.88348	7.79113	0.00069886
NM_015744	ILMN_189554	ENPP2	-2.89687	8.61489	0.00104665
NM_029999.3	ILMN_215742	LBH	-2.89802	7.6178	0.00026899
NM_007801	ILMN_219471	CTSH	-2.89935	9.86601	0.00344376
NM_011570.3	ILMN_216487	TES	-2.91054	9.69783	0.00190471
NM_010769.1	ILMN_215340	MATN1	-2.91878	13.7149	0.000318369
NM_011877.1	ILMN_209949	PTPN21	-2.92849	9.95339	0.00132177
NM_001033271.3	ILMN_253733	TMEM55B	-2.92955	7.81895	0.00256189
NM_009199.2	ILMN_208829	SLC1A1	-2.93052	9.17763	0.000302985
NM_138752.2	ILMN_210871	PLEKHG2	-2.93229	8.37877	0.00246569
NM_022995.3	ILMN_186309	PMEPA1	-2.93532	7.89094	0.000493641
NM_001039710.1	ILMN_235389	COQ10B	-2.94027	8.96968	0.00026899
NM_025315.3	ILMN_211006	MED21	-2.95	9.37007	0.00918701
NM_019394	ILMN_194804	MIA1	-2.95195	12.701	0.00136298
NM_011756.4	ILMN_188430	ZFP36	-2.9538	10.4624	0.00246756
NM_007689.4	ILMN_215425	CHAD	-2.95599	11.0546	0.00882915
NM_201362.1	ILMN_223560	CCDC68	-2.95945	8.06676	0.00402636
NM_145134.2	ILMN_212461	SPSB4	-2.96507	8.5505	0.00693555
NM_026454.2	ILMN_251929	UBE2F	-2.96637	10.6506	0.00346386
NM_153572.1	ILMN_221323	KATNAL1	-2.98317	10.8314	0.00170306
NM_013881.3	ILMN_186492	ULK2	-2.99443	8.34607	0.000922849
NM_011200.2	ILMN_246397	PTP4A1	-2.99965	11.9913	0.001468
NM_173413.2	ILMN_208732	RAB8B	-2.99974	10.1012	0.00636327
NM_053273.2	ILMN_189187	TTYH2	-3.00058	9.46743	0.0067168
XM_125493	ILMN_186013	FBXO30	-3.00322	7.4308	0.00409836
NM_009755.2	ILMN_217705	BMP1	-3.00368	9.75546	0.000614943
NM_011878.1	ILMN_219894	TIAM2	-3.01427	10.5425	0.00214672
NM_029999.3	ILMN_215742	LBH	-3.01435	11.0648	0.000134936
NM_008794.2	ILMN_218377	PCSK7	-3.01997	9.53971	0.000125266
NM_001013370.1	ILMN_253855	SESN1	-3.03157	10.5412	0.000200369
NM_178185.1	ILMN_196731	HIST1H2AO	-3.03364	11.9321	0.00245723
NM_017376.2	ILMN_216847	TEF	-3.03721	9.62679	0.000794263
NM_178879.3	ILMN_210735	C76566	-3.03862	8.64105	0.00319365
NM_001077495.1	ILMN_256560	PIK3R1	-3.0394	10.0363	0.000388458
NM_145933.3	ILMN_219168	ST6GAL1	-3.04976	8.79615	0.000958209
NM_013531.3	ILMN_220789	GNB4	-3.05773	8.5059	0.00125341
AK033065	ILMN_205271	AU022508	-3.06635	9.3121	5.88033e-05
NM_011500	ILMN_184393	STRN	-3.07203	8.42134	0.000239592
NM_173397.2	ILMN_247458	D930001I22RIK	-3.08179	10.9324	0.000397493
NM_198048.1	ILMN_241135	PRX	-3.0901	7.72525	0.000162863
NM_009735.2	ILMN_209318	B2M	-3.09207	9.66374	0.0092271
NM_009502.4	ILMN_232078	VCL	-3.09595	9.8999	0.000250467
NM_026865.2	ILMN_209519	1700113I22RIK	-3.0965	9.85797	0.00130224
NM_023884.2	ILMN_238709	RALGPS2	-3.10433	7.96973	0.00132232
AK054368	ILMN_205427	E330020G21RIK	-3.11155	8.08639	0.000808784
NM_010109.2	ILMN_235749	EFNA5	-3.12046	9.82808	0.00166393
NM_177788.4	ILMN_218843	EXOC3L	-3.13058	8.14285	0.00190935
NM_029935.4	ILMN_230605	4631426J05RIK	-3.13475	8.40775	0.00144636
XM_137083.3	ILMN_199020	LOC215086	-3.16144	10.2416	0.000984587
NM_026445.1	ILMN_232962	SUMF2	-3.17525	8.21746	0.000362638
NM_010228.3	ILMN_219641	FLT1	-3.17741	8.99678	0.00655306
NM_026954.1	ILMN_226111	TUSC1	-3.17969	8.38845	0.00494938
XM_001480665.1	ILMN_315500	2900097C17RIK	-3.18147	8.87646	0.00607591
NM_001001980.2	ILMN_249397	LIMCH1	-3.18177	8.89253	0.00010738
NM_030888.3	ILMN_209151	C1QTNF3	-3.18196	10.6748	0.00132224
NM_019518.2	ILMN_209500	GRASP	-3.18416	10.0742	0.000403748
NM_018774.3	ILMN_211724	PHC2	-3.19019	10.6357	0.00011297
NM_009907.2	ILMN_220100	CLN3	-3.20467	9.00543	0.00154669
NM_026849.1	ILMN_209195	MTMR14	-3.20475	9.22839	0.00026899
NM_017466.4	ILMN_222637	CCRL2	-3.21343	7.41765	0.0030938
NM_178206.2	ILMN_249613	HIST1H3H	-3.21433	8.71791	0.00902834
NM_172468.2	ILMN_252918	SNX30	-3.21741	9.53585	0.00148931
AK009261	ILMN_201769	MVK	-3.24466	7.63616	0.000679863
NM_010476.3	ILMN_216414	HSD17B7	-3.24837	10.2026	0.000701605
NM_019636.2	ILMN_251192	TBC1D1	-3.25689	10.2804	0.000519563
NM_027450.3	ILMN_234448	GLIPR2	-3.27092	8.52745	0.00243152
NM_028443.2	ILMN_218310	3110032G18RIK	-3.27255	10.3746	0.00398401
NM_026866.2	ILMN_256337	DISP1	-3.28948	8.93882	0.00228659
XM_620286.3	ILMN_242543	SAMD9L	-3.31089	8.45695	0.000114969
NM_054042.2	ILMN_216345	CD248	-3.31107	7.49119	0.00446494
NM_011607.1	ILMN_185280	TNC	-3.31125	8.51441	0.00607591
NM_133903.2	ILMN_223108	SPON2	-3.31241	13.468	0.000127939
XM_001479980.1	ILMN_329133	LOC100048439	-3.32316	8.57553	9.78681e-05
NM_172546.2	ILMN_222298	CNKSR3	-3.32342	9.44783	0.00200072
NM_175121.3	ILMN_217242	SLC38A2	-3.32495	10.3542	0.000614666
NM_010585.3	ILMN_218490	ITPR1	-3.32931	9.97738	0.00190935
NM_133887	ILMN_184770	STX12	-3.33816	9.88219	0.00191467
NM_008254.1	ILMN_219195	HMGCL	-3.35016	11.2625	2.97535e-05
NM_177267	ILMN_186513	WDR22	-3.35558	8.86468	0.000172795
NM_178188.3	ILMN_196727	HIST1H2AD	-3.35918	11.5047	0.00208279
NM_011267.2	ILMN_209950	RGS16	-3.36362	7.76317	0.00444818
NM_144818.1	ILMN_229155	NCAPH	-3.36663	7.73393	0.0072213
NM_026142.1	ILMN_247101	3632451O06RIK	-3.37627	8.23694	0.0022238
NM_145588.1	ILMN_223310	KIF22	-3.39717	9.45893	0.00617985
NM_010234.2	ILMN_222500	FOS	-3.41023	9.84345	0.000759745
NM_026183.2	ILMN_210868	1300013J15RIK	-3.41437	7.83684	0.00138045
AK040413	ILMN_203960	SNTB2	-3.41975	7.91401	0.00154669
NM_009199.2	ILMN_208829	SLC1A1	-3.42715	9.01616	0.00346386
	ILMN_193477	6230400G14RIK	-3.43181	7.9559	0.000600849
NM_173375.1	ILMN_236719	BC064033	-3.43653	11.8824	0.000586965
NM_153782.1	ILMN_219566	BC029169	-3.43977	8.70927	0.00175688
NM_177595.3	ILMN_219001	MKX	-3.44567	9.29741	0.000546441
NM_001025246.1	ILMN_232794	TRP53I11	-3.44883	7.89162	8.84707e-05
NM_026167.3	ILMN_219982	KLHL13	-3.47284	8.16544	0.00319365
NM_175423.3	ILMN_234776	ORAI1	-3.47606	9.88715	0.000922849
NM_001037221.1	ILMN_237519	SAMD4	-3.48945	7.76179	0.00159802
NM_001013384.1	ILMN_250953	PODNL1	-3.49955	8.23336	0.00132823
NM_021877.2	ILMN_218559	HR	-3.50976	9.36375	0.00544459
XM_907370.3	ILMN_251304	COL22A1	-3.51176	10.5965	0.00901182
NM_001081337.1	ILMN_252697	SIPA1L2	-3.51441	7.97961	6.8329e-05
AK083427	ILMN_206158	D030006P03RIK	-3.5192	10.3566	0.00181677
NM_172741.2	ILMN_210024	4931406P16RIK	-3.51931	10.6685	9.78681e-05
NM_133648.1	ILMN_239508	SLC12A6	-3.525	9.62197	0.00535688
NM_008258.1	ILMN_223034	HN1	-3.54651	9.62286	0.000172795
NM_009504.3	ILMN_187559	VDR	-3.55827	9.26318	0.000743577
NM_009954.2	ILMN_221993	BCAR1	-3.58347	9.13972	8.70153e-05
NM_145150.1	ILMN_222947	PRC1	-3.58745	7.80199	0.00277279
NM_011711.1	ILMN_209834	FMNL3	-3.59395	10.4691	0.000226404
NM_030690.2	ILMN_211973	RAI14	-3.6024	9.68306	0.00230849
NM_028493.2	ILMN_214514	RHOBTB3	-3.62205	10.4759	0.000169799
NM_001033139.2	ILMN_241358	AI846148	-3.62242	8.90669	0.000134936
NM_178184.1	ILMN_214020	HIST1H2AN	-3.63138	8.64439	0.00072529
NM_029780.3	ILMN_222275	RAF1	-3.64272	10.3635	0.00330278
NM_008525.3	ILMN_215056	ALAD	-3.64503	9.47488	0.000922849
NM_015744.1	ILMN_247627	ENPP2	-3.65418	8.13155	0.00452278
NM_144551.3	ILMN_186091	TRIB2	-3.66555	8.38429	0.00387699
NM_023061.1	ILMN_211310	MCAM	-3.68787	8.31118	0.0022215
	ILMN_187016	9030024J15RIK	-3.69526	8.41058	0.000544716
NM_013691.1	ILMN_210110	THBS3	-3.69644	11.6176	0.000713488
NM_008607.1	ILMN_210384	MMP13	-3.71022	12.9996	0.000596841
NM_011058.2	ILMN_212227	PDGFRA	-3.71736	8.70907	0.00590516
NM_001079822.1	ILMN_234692	TCF3	-3.7203	9.87553	0.000268005
NM_175111.3	ILMN_252250	HSPBAP1	-3.74177	8.52784	0.00170299
NM_011103.2	ILMN_214910	PRKCD	-3.74274	8.67428	0.000407255
	ILMN_195201	1110046J11RIK	-3.75483	10.055	2.12662e-05
	ILMN_192136	9530018I07RIK	-3.76774	10.0282	6.29215e-05
NM_028243.2	ILMN_213631	PRCP	-3.77111	9.86382	0.00496812
NM_007975.3	ILMN_221588	F2RL3	-3.78147	8.26229	0.00371946
NM_053273.1	ILMN_189187	TTYH2	-3.78664	7.92327	0.00237579
NM_178204.1	ILMN_238009	HIST1H3D	-3.78817	7.64227	0.000352834
NM_001042671.1	ILMN_259772	PREI4	-3.79342	8.84845	0.00263283
NM_001099774.1	ILMN_316755	KRTAP17-1	-3.79379	8.04958	0.00203403
NM_030004.2	ILMN_217939	CRYL1	-3.81631	9.70332	0.00048607
NM_008520.2	ILMN_237951	LTBP3	-3.82876	8.55577	0.00452733
NM_008590.1	ILMN_212378	MEST	-3.82915	7.27472	0.00139587
NM_008258.1	ILMN_223034	HN1	-3.83435	11.3363	2.12662e-05
NM_029798.2	ILMN_213672	FLYWCH2	-3.84474	8.68741	0.00148428
NM_173375	ILMN_213776	BC064033	-3.8713	11.028	0.00292481
NM_016769	ILMN_223981	SMAD3	-3.87183	9.13009	0.00120209
AK051661	ILMN_205970	D130062J21RIK	-3.8833	7.293	0.00487994
NM_009382.3	ILMN_214109	THY1	-3.89171	8.33245	0.00820083
NM_026820.2	ILMN_196778	IFITM1	-3.90864	7.59862	0.00436262
NM_019939.1	ILMN_221633	MPP6	-3.90897	8.30471	0.0061336
NM_008342.2	ILMN_222264	IGFBP2	-3.92255	7.7779	0.00090173
NM_009932.2	ILMN_216595	COL4A2	-3.92432	8.1122	0.00281822
NM_008872	ILMN_220503	PLAT	-3.96476	7.54643	0.00875419
NM_007955.2	ILMN_212328	PTPRV	-3.98649	7.20489	0.00230849
XM_986119.2	ILMN_259626	LOC675933	-3.98908	8.7906	0.00192698
NM_173047.2	ILMN_210755	CBR3	-3.99512	9.14535	0.000392537
NM_144955.2	ILMN_221037	NKX6-1	-4.006	8.18752	2.70096e-05
NM_008403.4	ILMN_216700	ITGB1BP1	-4.00989	7.55164	0.00964012
NM_008695.2	ILMN_211992	NID2	-4.01149	10.6898	0.00139587
XM_001472256.1	ILMN_312482	LOC100044475	-4.02995	8.93319	0.000940705
NM_010657	ILMN_189967	HIVEP3	-4.03651	9.45955	0.000296482
NM_178205.1	ILMN_240054	HIST1H3E	-4.04235	8.00106	0.0045662
NM_153389.2	ILMN_210812	ATP10D	-4.04548	8.25817	0.000397666
NM_010382.2	ILMN_223767	H2-EB1	-4.06582	8.5282	0.00566482
NM_144799.1	ILMN_212658	LMCD1	-4.07152	8.86396	0.000273107
AF071071	ILMN_213435	MYAK	-4.07732	7.44963	0.000284726
NM_009856.1	ILMN_215128	CD83	-4.08249	7.57247	4.4315e-05
NM_010148.2	ILMN_235437	EPN2	-4.08726	8.30964	8.07578e-05
NM_007681.2	ILMN_223574	CENPA	-4.08845	9.70918	0.0021143
NM_139206.1	ILMN_211864	CENTD3	-4.10293	9.09818	0.00320833
NM_153127.3	ILMN_251720	MMRN2	-4.1312	8.69115	0.00230849
NM_001081033.1	ILMN_252545	PDE11A	-4.13124	7.82823	0.000614943
NM_138595.1	ILMN_216697	GLDC	-4.13246	8.1613	0.00069886
NM_080555.2	ILMN_212849	PPAP2B	-4.14921	10.6231	0.000122619
NM_178183.1	ILMN_196730	HIST1H2AK	-4.15754	9.56121	0.00912013
XM_001475019.1	ILMN_324495	LOC100045780	-4.17349	8.32749	0.000189216
NM_009177.4	ILMN_244745	ST3GAL1	-4.17975	7.54883	0.00582194
NM_008677.1	ILMN_221982	NCF4	-4.17979	7.89219	0.00106989
NM_173370.3	ILMN_215908	CDS1	-4.1855	11.83	5.93454e-05
NM_010226.1	ILMN_211525	FKHL18	-4.18947	7.6003	0.00211673
NM_009234.5	ILMN_211466	SOX11	-4.19126	7.89126	5.07851e-05
NM_029512.2	ILMN_236127	5830472M02RIK	-4.19895	8.25349	0.00048607
NM_009868.3	ILMN_233918	CDH5	-4.2042	8.34186	9.11156e-05
NM_029512.2	ILMN_236127	5830472M02RIK	-4.20731	8.42289	0.00101938
NM_009898.2	ILMN_219885	CORO1A	-4.2328	7.16433	0.0058178
NM_172614.3	ILMN_259693	TMEM44	-4.2406	7.71682	2.50333e-05
NM_145100.3	ILMN_214178	LYPD1	-4.24442	7.85201	0.000213276
NM_023166	ILMN_217249	MTVR2	-4.2463	8.5776	0.00137265
NM_025363.2	ILMN_212206	1110001J03RIK	-4.2503	9.23387	0.000288177
NM_009773	ILMN_217683	BUB1B	-4.2728	8.36179	0.000581018
NM_008916.2	ILMN_262023	PPS	-4.28443	11.4755	2.70096e-05
NM_008728.2	ILMN_243188	NPR3	-4.29787	8.16243	0.00390441
NM_133791.4	ILMN_217612	WWC2	-4.32269	7.76653	0.000829747
NM_001004157.2	ILMN_226675	SCARF1	-4.33591	7.63663	0.000763629
NM_009868	ILMN_223922	CDH5	-4.3449	7.24844	0.001468
NM_009712.3	ILMN_220770	ARSB	-4.38811	9.96933	0.00211915
NM_178210.1	ILMN_196723	HIST1H4J	-4.39767	9.03302	0.00169233
NM_007534.1	ILMN_232090	BCL2A1B	-4.44098	7.32309	0.00305371
NM_009773.1	ILMN_256404	BUB1B	-4.46984	7.3437	0.00024836
NM_001033208.1	ILMN_261110	AA407270	-4.49004	8.35777	0.000207511
NM_009217.1	ILMN_208678	SSTR2	-4.50397	9.14256	0.000267886
NM_001024728.1	ILMN_258332	C330021F23RIK	-4.5186	8.54335	9.51275e-05
AK053579	ILMN_203246	GHR	-4.56216	8.21365	0.00159464
NM_175659.1	ILMN_196729	HIST1H2AH	-4.56804	9.54159	0.00631124
NM_177628.3	ILMN_216322	BC065085	-4.57787	8.43407	0.00742833
NM_010929.2	ILMN_216193	NOTCH4	-4.61837	8.47011	0.0012653
NM_011349.2	ILMN_213287	SEMA3F	-4.63012	7.52962	0.00815423
NM_199307.1	ILMN_238779	ECE1	-4.6415	10.3504	0.0067061
NM_007913.5	ILMN_215729	EGR1	-4.65086	10.5966	0.000510528
NM_019444.2	ILMN_215597	RAMP2	-4.65458	7.52886	0.00194517
NM_008231.2	ILMN_216001	HDGF	-4.679	11.115	0.00261863
NM_026684.1	ILMN_256266	NDUFB10	-4.68977	9.16322	0.0011617
NM_198724.1	ILMN_212285	EGFL7	-4.69846	8.75812	0.00341534
NM_026950.3	ILMN_253516	OCIAD2	-4.70258	7.77735	0.000153714
NM_025427.2	ILMN_209224	1190002H23RIK	-4.70274	11.6083	2.179e-05
NM_010217	ILMN_223979	CTGF	-4.74112	11.1708	0.00203139
NM_010683.2	ILMN_232528	LAMC1	-4.75785	10.183	1.24104e-05
NM_009333.2	ILMN_212619	TCF7L2	-4.7812	9.98839	0.00230842
NM_009931.1	ILMN_212001	COL4A1	-4.79753	10.827	0.00194384
NM_001033851.1	ILMN_232940	CPNE8	-4.8139	8.39123	0.00024836
	ILMN_188994	A830080H07RIK	-4.81405	8.44221	0.000129536
NM_009477.1	ILMN_187510	UPP1	-4.82779	8.553	0.000912738
NM_010055.2	ILMN_216829	DLX3	-4.83157	8.52025	0.000163685
NM_027102.2	ILMN_218041	ESAM1	-4.85909	8.79791	0.000604912
	ILMN_186988	5330423I11RIK	-4.89262	8.26082	0.00651022
NM_026560.3	ILMN_208664	CDCA8	-4.94115	9.90915	0.00562384
NM_175316.3	ILMN_211808	SLCO2B1	-4.97619	9.91687	4.50628e-05
NM_013706.1	ILMN_258085	CD52	-4.97674	8.21858	0.00159579
NM_133815	ILMN_194828	LBR	-4.98	10.8506	5.12348e-05
NM_001038637.1	ILMN_236937	GNG2	-4.9908	7.32209	0.0061815
NM_009929.2	ILMN_221410	COL18A1	-5.00212	9.43361	0.00121728
NM_001025103.1	ILMN_246608	EFCAB4A	-5.00316	7.72885	0.000639478
NM_175661.1	ILMN_196733	HIST1H2AF	-5.00588	9.24433	0.00321575
NM_178182.1	ILMN_196735	HIST1H2AI	-5.02248	10.1988	0.0014895
NM_008607.1	ILMN_210384	MMP13	-5.02479	9.384	0.00133767
NM_175138.3	ILMN_218370	DNAIC1	-5.02886	7.04574	1.22849e-05
NM_011711.1	ILMN_209834	FMNL3	-5.04387	9.38156	9.51393e-05
NM_177068.3	ILMN_222159	OLFML2B	-5.06806	9.40268	0.000399173
NM_199322.1	ILMN_211477	DOT1L	-5.09352	7.91011	0.000477592
NM_152803.3	ILMN_216095	HPSE	-5.09797	7.35598	0.000114733
NM_172604.3	ILMN_219254	SCARA3	-5.11377	8.89385	0.0016653
NM_019471.2	ILMN_211834	MMP10	-5.12067	7.67176	9.70203e-06
NM_011160	ILMN_190786	PRKG1	-5.12446	9.68236	0.00110882
NM_153420.2	ILMN_256033	ACPL2	-5.18198	12.3595	7.80268e-05
NM_010859.1	ILMN_218112	MYL3	-5.18245	9.13963	0.00013379
NM_175116.2	ILMN_223643	P2RY5	-5.19878	8.01867	0.000211172
XM_132089.7	ILMN_222832	GPR125	-5.23131	11.0003	1.5815e-05
NM_001033851.1	ILMN_232940	CPNE8	-5.28021	9.82075	7.76397e-05
NM_009238.2	ILMN_233319	SOX4	-5.28911	9.3785	5.88033e-05
NM_020505.2	ILMN_193536	VAV3	-5.30149	9.13184	2.79743e-05
XM_912979.2	ILMN_250266	2310040A07RIK	-5.31343	7.53223	8.19437e-05
AK034826	ILMN_204666	9430043O10RIK	-5.32748	8.09142	0.000131906
NM_173397	ILMN_190424	D930001I22RIK	-5.33901	8.56718	0.00818922
NM_173413.2	ILMN_208732	RAB8B	-5.36415	9.83879	0.000231691
NM_010818.3	ILMN_238664	CD200	-5.3814	7.82063	7.12407e-06
NM_026772.1	ILMN_235254	CDC42EP2	-5.41328	8.38047	0.000391127
XM_985882.1	ILMN_257307	LOC675899	-5.43143	8.08064	0.00318012
NM_009236.2	ILMN_214191	SOX18	-5.44495	9.16315	0.000665503
XM_147957	ILMN_186864	D930017K21RIK	-5.47486	8.58631	0.000259944
NM_007388.1	ILMN_221440	ACP5	-5.51174	7.6798	0.00319757
NM_011349.3	ILMN_213287	SEMA3F	-5.64867	8.31638	0.000257008
	ILMN_188042	C230082I21RIK	-5.68014	9.09752	5.30716e-05
XM_001473915.1	ILMN_317290	LOC100045240	-5.68385	9.39911	1.24104e-05
NM_009504.2	ILMN_187559	VDR	-5.73775	8.12597	9.18593e-05
NM_021375.3	ILMN_219357	RHBG	-5.75593	6.95182	1.5815e-05
NM_008318.1	ILMN_243191	IBSP	-5.76447	10.7274	0.00133502
NM_172145.2	ILMN_219826	2610027C15RIK	-5.79662	9.13429	6.29215e-05
NM_022029.2	ILMN_214170	NRGN	-5.82479	7.90985	0.000102177
NM_032398.1	ILMN_216938	PLVAP	-5.87993	8.55912	0.00144493
NM_013590.2	ILMN_218930	LYZ	-5.88156	10.3838	0.00228752
NM_016801.3	ILMN_218819	STX1A	-6.00529	9.56631	0.000920363
AK050882	ILMN_205491	D030029G14RIK	-6.04992	7.65601	9.70203e-06
NM_009136.3	ILMN_209789	SCRG1	-6.05145	9.16714	8.84707e-05
NM_008220.3	ILMN_212995	HBB-B1	-6.05616	12.6562	0.00146786
AK090147	ILMN_207259	IHH	-6.13087	11.3751	0.000198303
NM_181390.2	ILMN_215350	MUSTN1	-6.14416	9.23901	0.000115997
NM_011356.4	ILMN_209993	FRZB	-6.16164	10.2388	0.00159318
NM_008343.2	ILMN_261149	IGFBP3	-6.38687	8.1898	0.000125208
NM_182783.1	ILMN_219108	BC030183	-6.42037	9.31835	0.00358603
NM_009252.2	ILMN_222516	SERPINA3N	-6.54159	8.36088	0.00176136
NM_138672.2	ILMN_220829	STAB1	-6.58502	8.1736	0.000129329
NM_015732.3	ILMN_223286	AXIN2	-6.62935	8.36249	4.4315e-05
NM_025378.2	ILMN_196777	IFITM3	-6.716	9.28104	0.000247739
NM_013538.4	ILMN_222106	CDCA3	-6.73776	8.63697	0.00785702
NM_023061.1	ILMN_211310	MCAM	-6.74141	7.77558	0.00218477
NM_021278.2	ILMN_196070	TMSB4X	-6.7809	11.3241	0.000242095
NM_198725.1	ILMN_257108	EGFL7	-6.83483	10.1503	0.00552652
NM_026528.3	ILMN_216512	2700060E02RIK	-6.89766	9.60143	0.00405474
NM_178192.1	ILMN_196739	HIST1H4A	-6.89952	9.42869	0.000259143
NM_144799.1	ILMN_212658	LMCD1	-6.90941	9.55151	1.88518e-05
NM_024283.2	ILMN_222808	1500015O10RIK	-6.97058	9.91228	5.12348e-05
XM_485455	ILMN_219189	2810043G13RIK	-6.99989	8.7098	5.93454e-05
NM_028195.3	ILMN_258659	PSCD4	-7.02041	8.76929	0.000614764
NM_028783.2	ILMN_261581	ROBO4	-7.17463	8.80251	0.00072635
NM_178188.3	ILMN_196727	HIST1H2AD	-7.17971	8.27743	0.00133767
NM_033217.3	ILMN_246045	NGFR	-7.23726	7.54308	5.31029e-06
NM_008916.2	ILMN_262023	PPS	-7.2527	8.37766	0.00130654
NM_021284.4	ILMN_243564	KRAS	-7.3437	8.43317	0.000408864
NM_016885.1	ILMN_247921	EMCN	-7.36697	8.96062	6.68402e-05
NM_023792.1	ILMN_222263	PANK1	-7.42233	10.2818	3.3294e-05
AK087162	ILMN_206824	E030030K01RIK	-7.45483	9.15606	0.00146299
NM_026268.1	ILMN_213741	DUSP6	-7.49633	10.5224	0.000225129
NM_025685.3	ILMN_224585	COL27A1	-7.57268	7.74335	0.000348468
NM_009368.2	ILMN_222392	TGFB3	-7.62868	10.4845	5.27978e-06
XM_129268.4	ILMN_218592	NKX2-3	-7.65624	7.48131	6.94982e-06
NM_011662.2	ILMN_186230	TYROBP	-7.7066	8.04809	0.000668744
NM_181390.1	ILMN_215350	MUSTN1	-7.9196	8.95812	5.42746e-05
NM_145837	ILMN_218097	IL17D	-7.94965	7.01615	3.66175e-05
NM_183390.1	ILMN_211787	KLHL6	-7.97418	7.87572	7.3521e-05
AK018112	ILMN_201857	6330404C01RIK	-7.99313	10.7556	0.00264472
NM_178186.2	ILMN_196728	HIST1H2AG	-8.18916	8.4575	0.000249459
AK003096	ILMN_201962	HBB-B1	-8.23333	10.6442	0.00159579
NM_152804.1	ILMN_220669	PLK2	-8.41737	8.82393	7.72899e-05
NM_009925.1	ILMN_216788	COL10A1	-8.46912	10.4043	0.000201208
NM_023061.1	ILMN_211310	MCAM	-8.57973	8.05198	9.5595e-05
NM_008597.3	ILMN_215984	MGP	-8.61487	11.308	1.34543e-05
NM_026376.3	ILMN_260028	PLXND1	-8.80491	9.58997	0.000804542
NM_017378.2	ILMN_235361	PCDH12	-8.97581	8.3848	0.000131906
NM_001001183.1	ILMN_259015	TMEM204	-9.09855	8.55536	5.12643e-06
NM_027052.3	ILMN_219446	SLC38A4	-9.27739	9.3706	7.2097e-06
NM_010494.1	ILMN_211675	ICAM2	-9.41754	9.63185	0.000456956
NM_013691.1	ILMN_210110	THBS3	-9.52995	9.1956	6.94551e-05
NM_011403.1	ILMN_218438	SLC4A1	-9.56313	8.48785	0.00995279
NM_007536	ILMN_215521	BCL2A1D	-9.57647	7.9676	5.12348e-05
NM_008220.3	ILMN_212995	HBB-B1	-9.61204	11.5031	0.000192323
NM_021437.1	ILMN_209599	1700123O20RIK	-9.87344	7.38573	2.86331e-05
AK011016	ILMN_202272	HBB-B1	-10.2104	10.4086	0.000614943
AK010873	ILMN_202035	HBB-B1	-10.4841	11.2545	0.000117328
NM_010180.1	ILMN_242407	FBLN1	-10.4938	8.0137	0.000510528
NM_009653.1	ILMN_216832	ALAS2	-10.5747	7.57553	4.75684e-06
AK028984	ILMN_203138	SLC37A1	-10.8135	8.382	9.18221e-07
NM_011784.2	ILMN_222383	AGTRL1	-11.0991	8.59226	7.1401e-05
NM_008218.2	ILMN_216083	HBA-A1	-11.1758	12.1705	7.90518e-05
NM_011352.2	ILMN_210076	SEMA7A	-13.0801	8.356	8.53153e-06
NM_023275.2	ILMN_214929	RHOJ	-13.7133	8.74675	0.000122619
NM_013805.3	ILMN_224508	CLDN5	-15.6163	9.65412	0.00200518
NM_009242.3	ILMN_257785	SPARC	-15.6496	8.80206	7.2097e-06
NM_008220.3	ILMN_212995	HBB-B1	-15.7124	9.36421	0.000262226
NM_053078.3	ILMN_217188	D0H4S114	-15.9866	11.2601	7.42885e-07
NM_007598.2	ILMN_214505	CAP1	-16.6275	8.87657	7.01316e-06
NM_016956.2	ILMN_220984	HBB-B2	-17.0378	6.84378	2.92762e-06
NM_011987.2	ILMN_257775	PLA2G10	-17.6742	10.0248	9.08924e-07
NM_010917.1	ILMN_212169	NID1	-18.3037	8.22976	4.58549e-08
NM_145837.1	ILMN_248374	IL17D	-19.4329	10.9945	3.78581e-08
NM_026730.1	ILMN_250863	GPIHBP1	-19.4599	9.10089	0.000235643
AK005442	ILMN_201721	HBB-B1	-20.2304	10.3999	6.62667e-06
NM_011254.2	ILMN_220091	RBP1	-21.4614	9.10097	1.17556e-05
NM_025508.3	ILMN_210136	GMPR	-21.8216	9.83228	3.5749e-06
AK043530	ILMN_205894	ALDH1A3	-23.1567	10.1349	1.17556e-05
NM_138595.1	ILMN_216697	GLDC	-23.5316	10.7444	4.58549e-08
NM_052823.2	ILMN_211483	FXYD2	-23.7154	10.414	2.17823e-06
XM_140740.3	ILMN_198451	LOC240672	-26.2643	9.23053	3.51887e-07
XM_001475823.1	ILMN_312506	LOC100046025	-27.0101	7.72063	0.00176681
NM_053080.2	ILMN_223252	ALDH1A3	-27.2531	9.39616	1.48118e-05
NM_024228.2	ILMN_217647	GDPD3	-43.8912	8.27002	0.000729272
