# Supplementary material for: XBP1-Independent UPR Pathways Suppress C/EBP-β Mediated Chondrocyte Differentiation in ER-Stress Related Skeletal Disease
Source: PLoS Genet. 2015 Sep 15;11(9):e1005505. doi: 10.1371/journal.pgen.1005505 (PMC4651170; doi:10.1371/journal.pgen.1005505)
Supplement: S2 Table — (XLSX) [file pgen.1005505.s004.xlsx]

## Sheet: Cameron et al - Table S2
Table S2 - Xbp1CartDEx2 vs Wt Differentially Expressed Genes
GenBank	Probe ID	Gene Name	Fold Diff	A	adj.P.Val
NM_025383	ILMN_2774882	1110005F07RIK	15.8943	8.99625	0.00229387
NM_133889.2	ILMN_1234100	BSDC1	14.5299	8.87456	0.000713318
NM_010329.1	ILMN_2654754	GP38	12.2312	8.38387	0.00198274
NM_133884.1	ILMN_1214375	ATPBD1B	11.6471	8.98483	6.52819e-05
NM_172609.3	ILMN_2507182	TOMM22	10.7599	9.4751	7.51599e-05
NM_145489.1	ILMN_2830520	AI661453	7.77536	7.28477	0.00223235
NM_053108	ILMN_2776922	GLRX1	7.48453	7.70491	0.000991505
NM_008813.3	ILMN_1231851	ENPP1	7.28067	7.44254	7.51599e-05
NM_134032.1	ILMN_2598083	HOXB2	7.27179	7.14428	0.00779214
NM_013471.1	ILMN_2935012	ANXA4	7.08927	8.43845	0.00800181
NM_001081178.1	ILMN_2597987	GPR116	6.876	7.08861	6.04173e-06
NM_026218.2	ILMN_2615468	FGFR1OP2	6.72081	8.25278	3.16133e-05
NM_172779.1	ILMN_1224487	DDX26B	6.60177	8.82841	0.00612332
NM_024182.4	ILMN_2744752	RIOK3	6.35037	8.80562	0.000441097
NM_001081342.1	ILMN_1214189	GPR133	6.10206	7.32935	0.000804432
NM_011405.3	ILMN_1240318	SLC7A7	6.0308	6.89586	0.000991505
NM_153543.1	ILMN_2898319	ALDH1L2	5.83361	9.33317	0.00612332
NM_001034870.2	ILMN_2889832	SERPINA3H	5.7336	7.80229	0.000236733
NM_010255.1	ILMN_2815506	GAMT	5.58123	6.88395	0.00419217
NM_001040088.1	ILMN_3127335	SYTL2	5.49479	8.87125	0.000308526
NM_027450	ILMN_2773900	GLIPR2	5.42935	7.70436	0.000380709
NM_033524	ILMN_2490252	SPRED1	5.42177	7.09119	0.000284179
NM_145590.1	ILMN_1249131	BC017158	5.32117	9.60861	0.0090385
NM_001004144.1	ILMN_2940541	GIT1	5.15058	6.84443	0.000824432
NM_008220.3	ILMN_1235372	HBB-B1	5.01274	6.95392	0.00562027
NM_007878.2	ILMN_1217098	DRD4	5.00702	6.93333	0.000907374
NM_009154.1	ILMN_2604224	SEMA5A	4.93122	6.41314	7.86466e-05
NM_009173.1	ILMN_2618014	SIAH1B	4.83901	7.57618	0.00290996
NM_008567.1	ILMN_1217331	MCM6	4.83024	8.4113	0.000154263
NM_015753.3	ILMN_1232121	ZEB2	4.82927	7.45621	0.00994438
NM_177304.3	ILMN_2766894	ENPP6	4.79215	8.52886	0.00308221
NM_021472.3	ILMN_1235657	RNASE4	4.7637	8.41939	0.000804432
NM_007521.2	ILMN_2819558	BACH2	4.75093	7.89728	0.00240247
XM_147213.1	ILMN_2653860	SLC15A2	4.7373	7.50077	0.00562027
AK041234	ILMN_1231375	A530093H06RIK	4.725	6.95691	0.000719206
NM_201352.2	ILMN_1254943	GDPD5	4.72296	6.67681	0.000386649
NM_011530.2	ILMN_2686721	TAP2	4.60368	7.42513	0.000820717
NM_010740.3	ILMN_1226329	CD93	4.56011	7.0013	0.00562027
NM_011930.3	ILMN_2621921	CLCN7	4.45434	8.35165	0.000197203
NM_009283.3	ILMN_2655721	STAT1	4.39615	7.29766	0.00200035
NM_145125.1	ILMN_2834573	BRWD1	4.35057	7.94332	0.000485025
AK002832	ILMN_1256735	GUS-S	4.33516	6.95636	0.00117394
NM_031183.1	ILMN_1258571	SP6	4.10528	6.71696	0.00812924
NM_175284.3	ILMN_2976821	FZD10	4.06084	6.59148	0.000189797
	ILMN_1239464	C030027H14RIK	4.0502	7.36627	0.00030735
NM_080595.2	ILMN_2809701	EMID1	3.99903	6.70882	0.00562027
NM_016660.2	ILMN_2715802	HMGA1	3.987	7.45924	0.00551518
NM_152895	ILMN_2777722	JARID1B	3.85708	8.4118	0.00541006
	ILMN_2487003	2900019M05RIK	3.82755	7.1087	0.00730181
NM_011563.2	ILMN_2638354	PRDX2	3.77676	8.32802	0.00715958
NM_009970.1	ILMN_2866276	CSF2RA	3.77079	7.50624	0.000804432
NM_025450.3	ILMN_2758690	MRPS17	3.74329	10.6353	0.000386649
NM_011915.1	ILMN_2857748	WIF1	3.70026	7.08224	0.00723048
AK086621	ILMN_2583351	D930042A21RIK	3.67099	7.31682	0.0021995
NM_001032378.1	ILMN_3147074	PECAM1	3.61605	6.8034	0.00560589
NM_016701.3	ILMN_2703267	NES	3.58237	9.11085	0.0037635
NM_198423.2	ILMN_1242613	BAHCC1	3.58077	8.09208	0.0034962
NM_023908.2	ILMN_2663230	SLCO3A1	3.54614	7.0727	0.000862692
NM_178929.3	ILMN_2710176	KAZALD1	3.54157	7.64248	0.00419217
XM_110498	ILMN_2696592	C77080	3.53873	9.1616	0.00415549
XM_001475444.1	ILMN_1233188	0610007N19RIK	3.53408	8.34592	0.00866492
XM_001478355.1	ILMN_2500434	1500011B03RIK	3.52773	7.65856	0.00192884
NM_026484	ILMN_1245446	5730405I09RIK	3.50791	7.93203	0.000804432
NM_025451.1	ILMN_2810963	CAMK2N1	3.50589	6.50235	0.000804432
AK047271	ILMN_2567433	BICC1	3.49104	7.08386	0.00711007
NM_010738.2	ILMN_1255416	LY6A	3.48668	8.33112	0.00562027
NM_024433.1	ILMN_2879486	MTAP	3.46509	7.19351	0.00578331
NM_172768	ILMN_2423730	A930008A22RIK	3.46463	8.24212	0.00958908
NM_026353.2	ILMN_2912471	4930570C03RIK	3.46226	8.9636	0.00318824
NM_013768.2	ILMN_2722455	PRMT5	3.45008	9.2893	0.00199008
NM_175116.2	ILMN_2792601	P2RY5	3.44558	8.01867	0.00683329
NM_008245.3	ILMN_1245731	HHEX	3.37795	6.69375	0.0015949
NM_001013608.1	ILMN_2816547	9330134C04RIK	3.3454	8.18941	0.00277243
NM_028003.2	ILMN_2763772	RPAP3	3.30578	6.7561	0.00562027
NM_011057.2	ILMN_2618714	PDGFB	3.29033	8.57834	0.00906898
	ILMN_1259596	1190009E20RIK	3.28743	8.48511	0.00860257
XM_001476645.1	ILMN_1252479	LOC100041567	3.27384	7.65621	0.00223235
NM_026533	ILMN_2482591	RPS13	3.26172	7.99853	0.00371973
NM_009154.2	ILMN_2604226	SEMA5A	3.25219	7.97032	0.00277243
NM_145958.1	ILMN_2824593	KBTBD2	3.21932	8.95641	0.0010376
XM_001476849.1	ILMN_1239398	LOC100046817	3.19238	7.37029	0.00552084
AK049953	ILMN_1246664	C630024B01RIK	3.14537	8.02832	0.0034962
	ILMN_1224840	2610202E01RIK	3.11679	7.64145	0.00672683
XM_128594.4	ILMN_2691261	NDUFB10	3.09185	10.0923	0.00385855
NM_019572.2	ILMN_2768755	HDAC7	3.06456	6.73677	0.00578331
NM_080445.4	ILMN_2687140	B3GALT6	3.06149	8.27628	0.00770901
NM_033618.1	ILMN_2765463	SUPT16H	3.05906	8.61481	0.00168862
NM_007670.3	ILMN_1227240	CDKN2B	3.0465	7.9752	0.0090385
NM_201641.2	ILMN_1222543	UGT1A10	2.99469	8.65853	0.00562027
NM_027347.2	ILMN_2654068	MED23	2.9758	8.19863	0.00277243
NM_010145.2	ILMN_2664224	EPHX1	2.92523	9.10362	0.00943609
NM_028426.1	ILMN_2867158	3110007F17RIK	2.90455	7.21178	0.00102642
NM_027347.2	ILMN_2860964	MED23	2.89145	7.67301	0.00961797
NM_009012.1	ILMN_2867427	RAD50	2.89035	7.56433	0.00830196
XM_001475130.1	ILMN_2590627	1810062G17RIK	2.8844	7.69218	0.00562027
NM_001031814.1	ILMN_2930057	2610207I05RIK	2.87774	10.4051	0.00344547
NM_011385.2	ILMN_2488360	SKI	2.87392	9.80045	0.00147827
NM_001014288.2	ILMN_3103904	PTPRD	2.79249	9.73335	0.00697856
XM_001471649.1	ILMN_1214731	LOC100044190	2.78552	8.10343	0.00830196
NM_027770.2	ILMN_1231275	COL24A1	2.75841	6.93026	0.00943609
NM_206924.2	ILMN_1226138	JTB	2.74108	12.3006	0.00112411
NM_009272.2	ILMN_2809611	SRM	2.72493	11.0594	0.00612332
NM_008378.2	ILMN_2517290	IMPACT	2.71859	7.50312	0.00973961
NM_178598.2	ILMN_2732848	TAGLN2	2.67778	9.75546	0.00652754
XM_894155.2	ILMN_2621901	BC004022	2.67601	8.12835	0.00625641
NM_029097.1	ILMN_1254562	ATP13A2	2.67517	6.9372	0.00730181
NM_011764.2	ILMN_2487482	ZFP90	2.6741	7.25097	0.00495383
NM_009955.2	ILMN_2949596	DPYSL2	2.67034	10.543	0.00895026
NM_194334.2	ILMN_2441909	TBC1D2B	2.63757	7.83097	0.00475938
XM_283804.7	ILMN_2462456	9830001H06RIK	2.62666	6.85758	0.00541006
NM_010118.1	ILMN_2623983	EGR2	2.602	6.87299	0.0019936
AK042751	ILMN_1214701	SEMA6A	2.60167	6.92317	0.00277243
NM_178660.2	ILMN_2634777	RBMS3	2.57558	7.45738	0.0090385
NM_011150.2	ILMN_1258526	LGALS3BP	2.56906	6.94424	0.00551518
NM_145125	ILMN_1252496	WDR9	2.56877	7.96098	0.00318824
NM_001033326.2	ILMN_1221451	DHRSX	2.56176	7.41836	0.00850284
NM_009272.4	ILMN_1225880	SRM	2.5614	9.84025	0.00599517
NM_019568.2	ILMN_2760800	CXCL14	2.51314	7.07122	0.00629138
NM_145494.2	ILMN_1230263	ME2	2.51231	9.37008	0.00920819
NM_145928.1	ILMN_1257666	TSPAN14	2.49239	8.77058	0.00277243
NM_001033217.3	ILMN_1228245	PRICKLE1	2.48509	8.55269	0.00683329
NM_029949.1	ILMN_2903698	SNAPC3	2.4556	9.77746	0.00197773
NM_010683.2	ILMN_2774596	LAMC1	2.40978	10.183	0.00405918
NM_181401	ILMN_2517060	9630015D15RIK	2.38071	7.55256	0.00867442
NM_001033406.1	ILMN_2918907	MCC	2.37524	7.15685	0.00622161
	ILMN_2420353	C230098O21RIK	2.37163	7.04354	0.00961797
NM_030722	ILMN_2467727	PUM1	2.36921	10.2177	0.00344547
NM_001039167.1	ILMN_3110132	D11BWG0517E	2.34892	7.02311	0.00290996
NM_009825	ILMN_2777359	SERPINH1	2.33274	13.8016	0.00528218
XM_132034.1	ILMN_1260538	PCDH7	2.29079	6.86161	0.00562027
NM_026931.2	ILMN_1254307	1810011O10RIK	2.28006	7.23312	0.00884366
NM_007834.1	ILMN_2988631	DSCR3	2.26698	7.69196	0.00943609
NM_173447.2	ILMN_2672903	EPHB1	2.25776	6.8513	0.00729853
NM_011256.1	ILMN_2747507	PITPNM2	2.24805	7.09446	0.00730181
NM_029293.2	ILMN_2626143	PHPT1	2.23475	8.1511	0.0077656
NM_008813.2	ILMN_2782964	ENPP1	2.22636	9.18535	0.00830196
AK012290	ILMN_1247145	2700025J07RIK	2.18455	6.96631	0.00552084
NM_008737.1	ILMN_2669912	NRP1	2.16585	11.4685	0.00958908
NM_001081225.1	ILMN_2584490	6030443O07RIK	2.16379	11.0848	0.00958908
NM_138314.2	ILMN_2630618	NME7	2.11505	8.50052	0.00940484
NM_172654.2	ILMN_1220874	5330401P04RIK	2.11316	7.33505	0.00940484
NM_024437.1	ILMN_3123836	NUDT7	2.10108	8.00001	0.00729853
NM_008720.2	ILMN_2427454	NPC1	2.09934	11.2204	0.00683329
NM_015817.2	ILMN_3003631	PPAP2C	2.07181	7.9805	0.00812924
NM_145605.1	ILMN_2740710	KLHDC4	-2.00549	10.9672	0.00768986
NM_007454	ILMN_1244906	AP1B1	-2.02048	10.6036	0.00697856
NM_009091.1	ILMN_2671517	RPS15	-2.03854	12.0006	0.00711007
NM_012021.2	ILMN_2637233	PRDX5	-2.04522	10.1361	0.00961797
NM_177876.4	ILMN_2681670	VPS37B	-2.04768	10.6125	0.00551518
NM_026784.2	ILMN_1227596	PMVK	-2.0755	9.7452	0.00412041
NM_031373.2	ILMN_1250450	OGFR	-2.08188	10.482	0.00565732
NM_025374.2	ILMN_2667352	GLO1	-2.08442	12.7066	0.00672683
NM_007740.2	ILMN_2706693	COL9A1	-2.10125	7.15752	0.00318824
NM_177790.3	ILMN_1218859	ZFP385C	-2.1193	7.02265	0.00962895
NM_011571.2	ILMN_1231930	TESK1	-2.12349	8.71654	0.00961797
XR_031536.1	ILMN_2646163	LOC620678	-2.16175	11.9674	0.00370608
NM_022994.2	ILMN_2953910	DAP3	-2.19176	8.49284	0.00524452
NM_008916.2	ILMN_1248389	PPS	-2.19307	11.4755	0.00833359
NM_015742.2	ILMN_2617835	MYO9B	-2.21401	10.417	0.00562027
NM_175300.2	ILMN_2901312	ANAPC2	-2.22653	8.36441	0.00745158
NM_001012400.1	ILMN_2893437	AU022252	-2.26585	8.85474	0.00850284
NM_177547.3	ILMN_2665359	SGK3	-2.30245	7.42982	0.00720298
NM_001004150.1	ILMN_3009373	A4GALT	-2.3394	7.31129	0.00885396
NM_173397.2	ILMN_2858399	D930001I22RIK	-2.34591	10.9324	0.00964489
NM_008654.1	ILMN_2722938	MYD116	-2.39412	10.179	0.00961797
XM_127738.3	ILMN_2737374	1500001L15RIK	-2.4171	11.675	0.00234858
XM_924988.3	ILMN_1246927	NDUFA11	-2.41831	9.93164	0.00396942
NM_015797.3	ILMN_2660175	FBXO6	-2.43307	10.0785	0.00200035
NM_026816.3	ILMN_2736611	GTF2F2	-2.46832	10.5292	0.00880565
NM_025950.2	ILMN_2673926	CDC37L1	-2.48671	8.817	0.00481363
XR_031862.1	ILMN_1243314	LOC622994	-2.56835	12.2972	0.00481363
NM_021375.3	ILMN_2707645	RHBG	-2.74816	6.95182	0.0042318
NM_178930.3	ILMN_2940559	GBF1	-2.88016	9.84065	0.000938645
NM_008254.1	ILMN_2822131	HMGCL	-2.95489	11.2625	0.000485025
NM_029384.1	ILMN_2736690	2210411K11RIK	-2.96512	9.16842	0.000625262
NM_144923.2	ILMN_2792868	BLVRB	-3.03081	11.4174	0.000719206
NM_001033498.1	ILMN_2898777	GRAMD2	-3.05032	7.75339	0.00318824
NM_172734.2	ILMN_2794051	STK38L	-3.13289	10.845	0.00340295
NM_009097.1	ILMN_2975718	RPS6KA1	-3.1444	8.69166	0.00745158
NM_019867	ILMN_1245037	NGEF	-3.16332	10.5295	0.00415549
NM_026063.1	ILMN_2877367	2900010M23RIK	-3.16771	10.8894	0.00344547
NM_008525.3	ILMN_2655015	ALAD	-3.2327	9.47488	0.00768502
NM_009136.3	ILMN_2599233	SCRG1	-3.26854	9.16714	0.00697856
	ILMN_2504544	MT-ND5	-3.31577	7.0338	0.00162636
NM_175138.3	ILMN_2744879	DNAIC1	-3.32272	7.04574	0.000782201
NM_172464.2	ILMN_2547737	DAAM1	-3.32982	8.01383	0.00768502
NM_025508.3	ILMN_2602581	GMPR	-3.37178	9.83228	0.00964489
XR_033404.1	ILMN_2547571	LOC100047486	-3.39059	7.84753	0.00730181
AF071071	ILMN_2637032	MYAK	-3.39485	7.44963	0.00405918
NM_024283.2	ILMN_1249000	1500015O10RIK	-3.51691	9.91228	0.00541006
NM_009405.2	ILMN_2481133	TNNI2	-3.54858	10.666	0.00845581
NM_009653.1	ILMN_2675874	ALAS2	-3.65852	7.57553	0.00200035
NM_026601.1	ILMN_2691567	HYI	-3.68517	9.57777	0.00599517
NM_010859.1	ILMN_2691780	MYL3	-3.69495	9.13963	0.00371973
NM_016903.4	ILMN_1219686	ESD	-3.71963	9.02112	0.00371973
NM_009358.2	ILMN_2765450	PPP2R5D	-3.7936	10.4435	0.00746166
XM_001479822.1	ILMN_1260447	LOC100043192	-3.82734	9.12453	0.00552084
NM_134079.3	ILMN_2702471	ADK	-4.00992	10.0195	0.0021995
NM_029798.2	ILMN_1256528	FLYWCH2	-4.04317	8.68741	0.00562027
NM_019578.1	ILMN_2879534	EXTL1	-4.27251	10.0446	0.00147827
NM_026684.1	ILMN_2900216	NDUFB10	-4.55341	9.16322	0.00612332
NM_001024728.1	ILMN_3102795	C330021F23RIK	-5.78645	8.54335	0.000236733
NM_009242.3	ILMN_1243212	SPARC	-5.85857	8.80206	0.00109701
XM_985882.1	ILMN_1225187	LOC675899	-6.11844	8.08064	0.00880565
NM_144923	ILMN_2770917	BLVRB	-6.19764	7.54724	0.000862692
NM_052823.2	ILMN_1251018	FXYD2	-6.33383	10.414	0.000804432
	ILMN_1253503	1190028F09	-6.70631	8.4913	0.000236733
NM_007598.2	ILMN_2648661	CAP1	-7.00829	8.87657	0.000730505
NM_013864	ILMN_2771991	NDRG2	-9.67171	8.55922	0.00730181
NM_021437.1	ILMN_2597332	1700123O20RIK	-9.77782	7.38573	0.000236733
NM_023119.1	ILMN_2958159	ENO1	-11.672	9.75828	0.00385855
NM_009252.2	ILMN_1246800	SERPINA3N	-13.406	8.36088	0.00116468
NM_016956.2	ILMN_2729513	HBB-B2	-16.8559	6.84378	3.16133e-05
XM_358675.1	ILMN_2540464	LOC381904	-18.9839	9.8774	7.86466e-05
XM_001475823.1	ILMN_1223496	LOC100046025	-29.0058	7.72063	0.00709615
