# Supplementary material for: XBP1-Independent UPR Pathways Suppress C/EBP-β Mediated Chondrocyte Differentiation in ER-Stress Related Skeletal Disease
Source: PLoS Genet. 2015 Sep 15;11(9):e1005505. doi: 10.1371/journal.pgen.1005505 (PMC4651170; doi:10.1371/journal.pgen.1005505)
Supplement: S3 Table — (XLSX) [file pgen.1005505.s005.xlsx]

## Sheet: Cameron et al_Table S3
Table S3: ColXN617K vs Wt Differentially Expressed Genes
Accession	Transcript	ILMN_Gene	Fold Diff	A	Adj.P.Val
NM_020013.4	ILMN_219576	FGF21	85.9445	10.2341	1.23151e-09
NM_007468.2	ILMN_228066	APOA4	58.5023	9.42208	2.31462e-06
NM_001008424.2	ILMN_229304	CDSN	49.0667	9.23995	6.91128e-09
NM_001008424.2	ILMN_229304	CDSN	33.8879	11.3414	1.0329e-07
NM_008491.1	ILMN_219674	LCN2	28.9192	9.10523	6.91128e-09
NM_053115.1	ILMN_215324	ACOX2	27.191	8.63273	6.91128e-09
NM_145635.2	ILMN_218179	BC054059	26.9107	8.4955	1.04431e-07
NM_008176.1	ILMN_223377	CXCL1	25.9158	7.86639	3.85705e-05
NM_007468.2	ILMN_228066	APOA4	24.9756	9.04601	7.22638e-06
NM_153543.1	ILMN_222938	ALDH1L2	24.7932	9.33317	1.74783e-05
NM_001081695.1	ILMN_236339	DNMT3L	23.1268	8.8639	6.95897e-08
NM_001008424.2	ILMN_229304	CDSN	20.973	10.3003	1.04431e-07
NM_177260.2	ILMN_217577	TMEM154	20.3386	8.57506	3.08461e-06
NM_145154	ILMN_214036	ANGPTL6	19.2	7.87307	4.9683e-07
NM_010924.1	ILMN_215936	NNMT	18.3775	9.5632	1.73232e-05
NM_001025192.2	ILMN_227636	CXADR	18.3246	7.8288	0.000168821
NM_008382.1	ILMN_219146	INHBE	17.5425	8.53138	1.04431e-07
NM_001081185.1	ILMN_261050	FLNC	17.227	10.1417	2.8236e-05
NM_028057.2	ILMN_217747	CYB5R1	15.9806	8.5163	1.3714e-06
NM_008484.2	ILMN_210428	LAMB3	15.3061	9.5054	1.04431e-07
NM_009635.2	ILMN_222666	AVIL	14.2902	8.48645	1.74896e-06
AK077637	ILMN_206370	5730494J16RIK	14.258	8.06565	0.000115184
NM_008199.1	ILMN_208890	H2-BL	13.7773	8.22781	7.24516e-08
NM_008059.2	ILMN_220362	G0S2	13.4184	9.19446	8.15517e-05
NM_173734	ILMN_223945	A930025J12RIK	13.2661	7.59192	9.29935e-06
NM_028132.2	ILMN_225618	PGM2	13.0889	8.56685	0.00021465
NM_021447.1	ILMN_222934	TRIM54	11.9685	7.16956	0.000217589
NM_178887.3	ILMN_211067	FIBCD1	11.775	9.9392	1.48862e-06
NM_009778.1	ILMN_223109	C3	11.5793	8.31392	0.000157872
NM_007515.2	ILMN_217425	SLC7A3	11.5681	10.1116	3.82443e-05
NM_145460	ILMN_223812	BC019806	11.1205	8.15036	1.68834e-05
NM_013624.1	ILMN_220626	OTOG	11.1125	8.27116	1.6149e-06
NM_010362.2	ILMN_213260	GSTO1	9.84382	8.45185	1.78898e-05
NM_025789.4	ILMN_216367	RSHL2A	9.53661	8.10185	2.66751e-05
NM_001081652.1	ILMN_240594	AB182283	9.21325	8.66898	4.60892e-06
NM_009434.2	ILMN_249746	PHLDA2	9.15777	9.35253	4.07641e-05
XM_485461	ILMN_185123	USP48	8.94657	8.05674	0.000238067
NM_019448.2	ILMN_215821	DNMT3L	8.80031	8.35199	1.76236e-06
NM_024182.4	ILMN_210509	RIOK3	8.48443	8.80562	1.84196e-05
NM_011542	ILMN_224190	TCEA3	8.39803	7.75947	4.9683e-07
NM_007711.2	ILMN_209111	CLCN3	8.37868	8.58595	1.91705e-05
NM_007711.2	ILMN_209111	CLCN3	8.3008	9.81269	0.000129932
NM_178936.3	ILMN_217674	TMEM56	8.24891	7.43842	7.47006e-07
NM_008720.2	ILMN_240214	NPC1	8.23743	11.2204	7.47006e-07
NM_013602.2	ILMN_209514	MT1	8.21452	11.6154	0.000222142
NM_026203.1	ILMN_221723	AHI1	8.13946	9.97956	8.57468e-06
NM_145608.2	ILMN_242365	BC021891	8.12474	7.55879	0.000109499
NM_001081652.1	ILMN_240594	AB182283	8.10503	8.07358	1.9065e-05
NM_009787.2	ILMN_215714	PDIA4	8.10477	8.97187	7.57796e-05
NM_026358.2	ILMN_219417	4930583H14RIK	8.07645	8.22909	0.000319776
NM_029720.1	ILMN_222963	CRELD2	7.80196	10.7398	2.6004e-05
NM_023755.2	ILMN_249542	TCFCP2L1	7.74849	8.28467	1.81448e-06
NM_172607.3	ILMN_217024	NAPRT1	7.73786	7.31718	2.37863e-06
NM_001033302.1	ILMN_243152	GM129	7.72912	8.04173	8.53943e-05
NM_013509.2	ILMN_223357	ENO2	7.71732	8.38909	2.44648e-06
NM_011716.2	ILMN_194550	WFS1	7.69491	8.65691	7.67669e-06
NM_201374.1	ILMN_221397	CCDC155	7.57941	7.80949	2.41354e-05
NM_026453.1	ILMN_216653	RBM13	7.53434	7.55838	1.92686e-05
NM_013512	ILMN_194065	EPB4.1L4A	7.35576	9.3239	4.31558e-05
NM_175329.3	ILMN_222397	CHCHD10	7.20851	8.93728	0.000116342
XM_001052064.2	ILMN_243125	LOC674195	7.19188	7.98978	0.000343237
NM_028398.2	ILMN_210632	AGXT2L2	7.13797	7.91414	0.00191397
NM_008664	ILMN_224162	MYOM2	7.10225	7.32009	5.76696e-05
	ILMN_187704	LOC98434	7.04895	8.32346	0.00106843
NM_001040088.1	ILMN_224541	SYTL2	7.01105	8.87125	1.48266e-05
NM_020494.2	ILMN_214973	DDX24	6.9512	9.02901	0.000655195
NM_207677.3	ILMN_219274	DEDD2	6.91603	7.45683	0.000376179
NM_025706.2	ILMN_212968	TBC1D15	6.91188	7.96462	0.000315419
NM_011081.2	ILMN_214693	PIGA	6.83771	8.31429	1.56887e-05
NM_022310.2	ILMN_221239	HSPA5	6.8296	7.97368	0.00119958
NM_177420.1	ILMN_253395	PSAT1	6.81241	9.28374	0.000113747
NM_023290.2	ILMN_222564	MKRN2	6.8016	8.36028	5.24355e-05
NM_011858.3	ILMN_245106	ODZ4	6.76479	9.63359	0.000410157
NM_001080706.1	ILMN_247468	BTAF1	6.71414	7.90826	0.00424863
NM_013471.1	ILMN_231264	ANXA4	6.69325	8.43845	0.00180179
NM_145535.1	ILMN_217512	SDCBP2	6.66317	8.78498	2.41354e-05
NM_026159.4	ILMN_213403	RETSAT	6.64773	9.46641	7.22638e-06
NM_018879.1	ILMN_188613	TUSC4	6.62402	8.10765	3.11834e-05
XM_127132.3	ILMN_217638	AW555464	6.60852	9.60261	0.0015598
NM_001013019.2	ILMN_232577	LRRN4CL	6.55238	8.28678	3.35448e-05
NM_133661.3	ILMN_216669	SLC6A12	6.51037	9.18512	2.54273e-05
NM_008799.2	ILMN_214455	PDCD2	6.4613	8.45576	9.24058e-05
NM_133829	ILMN_191407	AW212394	6.45352	8.45435	0.000564848
NM_001029990.1	ILMN_237912	METT11D1	6.34765	8.17841	7.79841e-05
NM_145512	ILMN_192536	2010005O13RIK	6.34395	9.65461	5.04893e-05
NM_030720.1	ILMN_210921	GPR84	6.31483	7.90554	7.22638e-06
XM_001481238.1	ILMN_312301	LOC100043919	6.30658	8.31277	5.32561e-05
XM_973899.1	ILMN_243167	NEK1	6.29163	7.87846	1.78857e-06
NM_053195.2	ILMN_220855	SLC24A3	6.27022	8.41333	0.00010561
NM_025606.3	ILMN_211019	MRPL16	6.25949	7.57093	0.00152657
NM_027399.2	ILMN_210027	STEAP1	6.19444	9.29542	4.07641e-05
NM_008638.1	ILMN_245760	MTHFD2	6.15415	8.58882	1.67823e-05
NM_033321.1	ILMN_221894	P2RX5	6.13662	8.98244	3.08461e-06
NM_029278.2	ILMN_211062	NOL14	6.12875	8.16567	4.73743e-05
NM_201641.2	ILMN_233870	UGT1A10	6.1281	8.65853	2.97917e-05
XM_001471649.1	ILMN_313135	LOC100044190	6.11327	8.10343	3.28466e-05
NM_007468	ILMN_194229	APOA4	6.07267	7.70975	0.00027587
XM_131572.4	ILMN_211760	EIF2B3	6.04684	8.83231	2.78834e-05
NM_001002897.3	ILMN_249271	ATG9B	6.04522	9.57017	0.00044632
NM_001033217.3	ILMN_228220	PRICKLE1	6.01499	8.55269	1.12193e-05
NM_010480.5	ILMN_215698	HSP90AA1	5.94286	7.28123	0.00189062
NM_172943.3	ILMN_216845	ALKBH5	5.93852	7.90642	7.81926e-05
NM_010475.1	ILMN_210213	HSD17B1	5.93253	7.28315	0.000197231
	ILMN_194287	A730063M14RIK	5.9203	7.46748	6.94652e-05
NM_053198.2	ILMN_241157	SFXN4	5.91061	7.82787	1.55029e-05
NM_011176.4	ILMN_212229	ST14	5.88959	7.46202	4.89303e-06
	ILMN_187956	A730017D01RIK	5.88784	8.37863	4.6396e-05
XM_001478072.1	ILMN_324029	5730588L14RIK	5.88585	7.51883	1.78857e-06
NM_145512.3	ILMN_249961	SFT2D2	5.81156	8.08752	1.73232e-05
NM_028097.3	ILMN_210103	TMEM68	5.80704	8.42831	0.000238244
NM_207279.1	ILMN_223020	PLCXD1	5.80537	6.86777	7.66907e-06
NM_134052.2	ILMN_223121	ADI1	5.73538	7.65516	4.1894e-06
NM_172520.2	ILMN_219605	ARHGEF19	5.6497	9.07126	9.57001e-05
NM_012055.3	ILMN_213406	ASNS	5.60103	10.4819	0.000145869
NM_023196	ILMN_195764	PLA2G12A	5.5891	8.33436	1.55476e-05
NM_007837.2	ILMN_214872	DDIT3	5.57663	11.6652	6.80967e-05
NM_145534.1	ILMN_209090	BTBD3	5.57445	8.60026	4.327e-05
NM_009988	ILMN_195304	CXADR	5.50258	7.19739	0.000577057
NM_029720.2	ILMN_222963	CRELD2	5.46603	11.081	4.32535e-05
NM_009443.3	ILMN_217106	TGOLN1	5.45134	6.98398	0.002415
NM_009731.1	ILMN_215825	AKR1B7	5.44404	8.08636	1.05129e-05
NM_134021.2	ILMN_216152	PNPO	5.41603	6.72251	2.0379e-05
NM_054087.2	ILMN_223225	SLC19A2	5.39633	7.92597	1.71277e-05
NM_007906.2	ILMN_214177	EEF1A2	5.3743	6.9647	0.00027587
NM_009272.2	ILMN_211754	SRM	5.36758	11.0594	2.97917e-05
NM_021890.3	ILMN_259192	FADS3	5.35984	8.46687	0.000129617
NM_024250.3	ILMN_219723	PHF10	5.35486	9.95695	0.000289266
AK003291	ILMN_202557	1110002E23RIK	5.35273	8.07832	0.000390896
NM_025443.2	ILMN_213498	PNO1	5.32997	9.40956	5.44398e-05
NM_009369.1	ILMN_259309	TGFBI	5.30154	9.22099	0.000280337
	ILMN_193331	6330414G02RIK	5.2843	9.31834	0.000109499
NM_138310.1	ILMN_213692	APOB48R	5.26057	8.23093	0.000111602
NM_010442.1	ILMN_220840	HMOX1	5.25894	7.68008	0.00369933
NM_007711.2	ILMN_209111	CLCN3	5.23709	7.76838	0.00337953
NM_007837.2	ILMN_214872	DDIT3	5.20901	11.7456	4.6396e-05
NM_172205.1	ILMN_216457	SBSN	5.20301	7.50819	0.000729178
NM_145605.1	ILMN_237570	KLHDC4	5.15102	7.50067	0.00100598
AK088915	ILMN_203633	E430031D18RIK	5.13468	8.96438	3.12537e-05
NM_144844.1	ILMN_216755	PCCA	5.12445	7.96003	5.42571e-05
NM_001081230.1	ILMN_235292	MTAP9	5.11188	7.68153	9.61195e-06
XM_976165.1	ILMN_245653	MTR	5.10798	7.18194	8.04965e-05
NM_019695.2	ILMN_246297	PARD6A	5.09787	9.00124	5.89722e-06
NM_001002012.1	ILMN_256242	HSPA2	5.08479	10.301	9.29935e-06
NM_026002	ILMN_184617	2610103J23RIK	5.06899	7.93091	0.000832522
NM_175093.2	ILMN_184853	TRIB3	5.05104	9.40288	0.00129593
NM_028976.2	ILMN_244664	GORASP1	5.0387	8.55609	0.000805515
	ILMN_188862	1810015C11RIK	5.01654	8.33404	0.000481787
NM_013703.1	ILMN_188056	VLDLR	5.00447	10.3525	0.000137158
XM_001475697.1	ILMN_310948	LOC100041004	5.00329	8.07701	6.52158e-05
NM_001081056.1	ILMN_239535	XPOT	4.99054	9.61537	0.000275938
NM_023196.2	ILMN_227881	PLA2G12A	4.97581	11.5181	1.12193e-05
NM_010145.2	ILMN_215839	EPHX1	4.96215	9.10362	0.000123456
NM_009097.1	ILMN_260376	RPS6KA1	4.94977	8.69166	0.000137158
XM_126772.6	ILMN_192776	USP36	4.93465	8.11729	0.000481319
NM_023479.1	ILMN_221052	ELAC2	4.93155	7.55101	0.000384183
NM_009667.2	ILMN_254575	AMPD3	4.91233	8.31636	2.09793e-06
NM_138314.2	ILMN_212812	NME7	4.89381	8.50052	1.12193e-05
NM_001033313.3	ILMN_258062	PDAP1	4.87549	11.1661	0.000435797
NM_153589.1	ILMN_185567	TMEM16B	4.86913	7.70526	2.92371e-05
NM_175454.2	ILMN_219654	C630004H02RIK	4.86772	7.96436	2.29839e-05
NM_026580.3	ILMN_221782	OTUB2	4.8658	8.1042	8.07702e-06
NM_009737.1	ILMN_210665	BCAT2	4.84372	7.43722	1.84196e-05
XM_181390.5	ILMN_209312	COL20A1	4.84146	7.09425	0.000157971
XM_128979	ILMN_211416	C330008K14RIK	4.79704	9.96599	0.00010661
NM_018868.2	ILMN_247488	NOL5	4.79348	9.82792	5.21531e-05
NM_011677.2	ILMN_188946	UNG	4.77138	10.5064	0.00541105
XR_032896.1	ILMN_309955	LOC100047634	4.762	8.59285	0.000158453
NM_001045863.1	ILMN_255141	RDBP	4.72648	8.62776	0.000112576
NM_013703.1	ILMN_188056	VLDLR	4.72283	10.0848	0.000178641
NM_013763	ILMN_192614	TBL2	4.71651	10.8186	7.79841e-05
NM_133719	ILMN_221751	METRN	4.71047	9.20741	0.000419061
NM_175543	ILMN_184467	RAB11FIP4	4.70349	8.26069	0.000981407
XM_130106.3	ILMN_211627	GLE1L	4.68902	7.07008	0.00224213
NM_023788.3	ILMN_223668	MAGEH1	4.68386	7.36995	0.00445993
NM_145396.4	ILMN_211534	TBL3	4.67792	7.67527	0.000732656
	ILMN_186565	2310009A05RIK	4.66789	8.15261	0.00355538
NM_026929.3	ILMN_211596	CHAC1	4.6657	11.6502	0.000238244
NM_175096.3	ILMN_215752	STBD1	4.64969	10.7339	2.97917e-05
NM_183019.2	ILMN_223192	ARHGEF4	4.63598	7.47837	1.84196e-05
NM_201641.2	ILMN_233870	UGT1A10	4.61959	8.48514	0.000120462
XM_135030.4	ILMN_223231	IBTK	4.59467	8.37829	0.000384183
NM_026824.4	ILMN_215155	DUS1L	4.59416	8.59041	0.00328867
NM_019998	ILMN_223856	ALG2	4.59361	7.78483	0.000251578
NM_016745.2	ILMN_213534	ATP2A3	4.5763	9.76834	1.84196e-05
NM_028244.1	ILMN_231400	RRP1B	4.57606	8.50714	0.00110686
NM_152815	ILMN_191808	WINS2	4.55022	6.96762	0.000197369
NM_026928.2	ILMN_209922	1810014F10RIK	4.54586	7.74871	7.05267e-05
NM_178595.2	ILMN_208796	PTRH1	4.54495	8.90634	4.48313e-05
NM_172303.3	ILMN_219315	PHF17	4.52314	7.56325	2.78834e-05
NM_013760.4	ILMN_244592	DNAJB9	4.52216	8	0.00477091
NM_013898.1	ILMN_223570	TIMM8A1	4.5188	8.79047	0.000520608
NM_001009573.2	ILMN_254719	UNC13D	4.51773	6.95241	0.000424144
NM_021498	ILMN_188963	POLE3	4.5122	8.15219	0.00368992
	ILMN_189971	1700019H03RIK	4.51056	7.68981	1.79599e-05
	ILMN_192733	2310005L22RIK	4.50096	7.53286	0.000929456
NM_178846.1	ILMN_250637	GNL3	4.4978	9.57209	0.000178183
NM_027373.2	ILMN_226882	AFAP1	4.49499	7.38562	0.000136299
NM_145975.1	ILMN_215295	DDX46	4.48304	7.49436	0.00183174
NM_009178.2	ILMN_213622	ST3GAL4	4.46841	7.94996	0.00143348
NM_172148.1	ILMN_223170	B9D2	4.45849	7.37238	0.0023354
NM_001081057.1	ILMN_259233	4930573I19RIK	4.45548	7.62396	0.00516451
NM_207279.1	ILMN_223020	PLCXD1	4.42874	7.26023	9.211e-06
NM_008102.3	ILMN_210506	GCH1	4.40897	10.7669	9.63819e-05
XM_001471649.1	ILMN_313135	LOC100044190	4.39707	9.55046	0.000295942
NM_030724.1	ILMN_220523	UCK2	4.39491	8.63596	0.00696097
NR_003623.1	ILMN_315488	EG277333	4.38408	7.11984	0.000195333
NM_008976.2	ILMN_211945	PTPN14	4.36675	7.62423	0.000227164
NM_020610.1	ILMN_217092	NRIP3	4.35659	6.68694	9.29935e-06
XR_032424.1	ILMN_317670	PGBD1	4.34684	7.15154	0.000166737
NM_133718	ILMN_186315	D9WSU20E	4.32168	7.6565	0.000217589
NM_027545.1	ILMN_213168	CWF19L2	4.318	9.40251	3.43422e-05
NM_134095.2	ILMN_221448	FAM152B	4.31682	8.89743	0.000579489
NM_013703.1	ILMN_188056	VLDLR	4.30248	10.1807	0.000275938
NM_177336.2	ILMN_216441	B230373P09RIK	4.29236	7.7121	0.000216968
XR_031250.1	ILMN_329081	LOC100043986	4.2921	8.10799	0.000158453
NM_001082476.1	ILMN_224487	NDOR1	4.28995	9.20433	2.98582e-05
NM_173753.3	ILMN_227968	FNIP1	4.28686	9.16315	0.000182479
NM_029017.1	ILMN_249502	MRPL47	4.27845	8.70806	0.000195333
NM_026437.1	ILMN_211853	1810055E12RIK	4.26221	7.60432	0.000131254
NM_172381.2	ILMN_247014	AI314180	4.26126	7.08153	0.00969937
NM_178781.2	ILMN_218170	9330186A19RIK	4.25634	8.3306	0.00382807
AF061516	ILMN_189355	VAMP4	4.23899	8.76979	0.000229314
NM_133930.1	ILMN_218981	CRELD1	4.2333	10.0349	2.78834e-05
NM_009272.4	ILMN_211754	SRM	4.23253	9.84025	5.29734e-05
NM_011890.4	ILMN_209284	SGCB	4.21614	7.59634	0.00224213
NM_029802.2	ILMN_211782	ARFIP2	4.2145	7.11892	8.61169e-05
NM_021384.3	ILMN_214605	RSAD2	4.21094	8.43687	0.00134639
NM_172698.2	ILMN_215708	4732418C07RIK	4.20088	7.87655	6.8957e-05
AK002297	ILMN_201954	0610007L01RIK	4.19727	9.46581	0.00703146
NM_029466.2	ILMN_212565	ARL5B	4.18759	6.96391	0.00978782
NM_025522.1	ILMN_213586	DHRS7	4.18735	8.02355	0.000790529
NM_172015.1	ILMN_212043	IARS	4.18518	9.22616	0.000103463
NM_009066.2	ILMN_246125	RING1	4.18389	7.15846	0.00109156
NM_027514.1	ILMN_212507	PVR	4.15686	7.25741	0.00134098
NM_011014.1	ILMN_214435	OPRS1	4.15492	7.47039	0.000135853
NM_027727.2	ILMN_215968	DYM	4.13855	11.4119	8.37815e-06
NM_145502.2	ILMN_214128	ERLIN1	4.13782	9.8191	1.84196e-05
NM_013933.2	ILMN_192116	VAPA	4.12746	8.07692	0.00335414
NM_178618.3	ILMN_237581	2310040C09RIK	4.09882	7.57158	0.00238075
NM_177474.4	ILMN_213833	D19BWG1357E	4.08854	9.34429	0.000155425
NM_028398.1	ILMN_210632	AGXT2L2	4.07579	8.52061	0.000157286
XM_203753.2	ILMN_218151	FVT1	4.05907	7.95404	0.00383085
NM_026352.2	ILMN_222473	PPID	4.03997	9.75467	0.00191107
NM_021463.3	ILMN_210269	PRPS1	4.03463	7.8925	0.00244638
NM_025408.2	ILMN_216325	PHCA	4.02972	7.59441	0.00511208
NM_007940.3	ILMN_223103	EPHX2	4.02648	7.26589	0.00377499
NM_001081040.1	ILMN_259302	COQ10A	4.02436	8.16055	0.00432676
NM_172589.2	ILMN_220383	LHFPL2	4.0225	10.8069	8.52515e-05
XM_977338.1	ILMN_258854	BEX2	3.98949	6.9395	5.76696e-05
NM_008146	ILMN_185394	GOLGA3	3.98252	7.87845	0.000218489
NM_001004185.2	ILMN_234611	WHDC1	3.9822	7.62414	5.23932e-05
XM_485210	ILMN_217535	1810022K09RIK	3.966	10.0905	0.000276702
NM_011640.2	ILMN_190062	TRP53	3.95956	8.08537	0.00305718
NM_008860.2	ILMN_244304	PRKCZ	3.9549	7.21171	0.00253371
NM_008635	ILMN_189701	MTAP7	3.95385	7.7123	0.00131154
NM_025790.1	ILMN_210312	THEM2	3.94015	9.36783	0.00180081
NM_026509.1	ILMN_211197	2310039E09RIK	3.93564	7.98048	0.00643373
	ILMN_192211	C330006P03RIK	3.93064	7.31112	6.3825e-05
NM_018750.2	ILMN_215737	RASSF5	3.92861	7.67091	0.000337765
XM_147067.6	ILMN_198951	TMEM22	3.92489	7.10693	0.00798127
NM_025462.1	ILMN_213880	1810009K13RIK	3.90213	7.5915	0.00136679
XM_894155.2	ILMN_233089	BC004022	3.90059	8.12835	0.000113559
NM_197993.2	ILMN_219763	TUT1	3.89439	9.3693	0.000135333
NM_011050.3	ILMN_212354	PDCD4	3.88207	7.89058	3.43422e-05
NM_145469.4	ILMN_235586	NPAL2	3.87578	8.36871	0.000164519
NM_145537.1	ILMN_226722	EDEM2	3.87192	7.09494	0.00161363
NM_026218.2	ILMN_211399	FGFR1OP2	3.87149	8.25278	2.96093e-05
NM_025969.3	ILMN_217533	1700034H14RIK	3.86875	9.59498	0.000290565
XR_033280.1	ILMN_312499	LOC100047173	3.86762	7.31219	0.000361876
NM_020491	ILMN_217152	SSSCA1	3.86697	10.2407	0.000154422
NM_025747.3	ILMN_210417	4933411K20RIK	3.86379	8.39685	0.000116145
XM_147219.1	ILMN_209035	PMM2	3.85486	7.27	0.00117922
NM_145630.2	ILMN_216915	PDK3	3.85322	7.42528	0.000160311
NM_001033525.2	ILMN_240136	KCNK6	3.85053	10.8441	2.78834e-05
NM_145450.3	ILMN_212921	BC022687	3.84749	7.30215	0.00304853
NM_028314.1	ILMN_219241	2700097O09RIK	3.8327	8.13041	8.98138e-05
NM_198616.2	ILMN_222522	CCDC85B	3.82937	7.6279	2.96093e-05
NM_030084.3	ILMN_211722	GPR108	3.81726	10.4166	7.57796e-05
AK010232	ILMN_201715	2310079P03RIK	3.80848	7.85864	0.00463911
NM_172722.2	ILMN_244240	C330023M02RIK	3.80198	8.24151	0.000150667
XM_132230.8	ILMN_219230	SEC31A	3.79321	9.30845	0.000207112
NM_011631.1	ILMN_194217	HSP90B1	3.78525	12.8732	9.63819e-05
NM_001033525.1	ILMN_240136	KCNK6	3.78313	7.46694	0.000639489
NM_019875	ILMN_184826	ABCB9	3.7706	6.75152	0.00027587
XM_126502.4	ILMN_211518	2010008E23RIK	3.7666	7.00048	0.00060613
NM_027478.2	ILMN_215782	5730494N06RIK	3.76576	7.95272	0.00994078
NM_183161.3	ILMN_218178	1700019H03RIK	3.76138	7.42164	4.07641e-05
NM_029485.1	ILMN_259993	5133400G04RIK	3.76073	8.22632	0.000595059
NM_021360	ILMN_212397	NEURL	3.75762	9.22739	4.2085e-05
NM_130882.1	ILMN_211860	CYP4F13	3.74973	8.08536	0.00132521
NM_175098.2	ILMN_220967	CCDC126	3.74758	7.36367	0.000646823
NM_008344.2	ILMN_217958	IGFBP6	3.74468	7.89001	0.00107874
NM_008681.2	ILMN_262054	NDRG1	3.73821	10.4335	0.000429997
NM_013529.2	ILMN_244467	GFPT2	3.72761	8.36865	0.000512876
NM_019631.3	ILMN_211317	TMEM45A	3.72058	7.46578	7.95676e-05
NM_011990.2	ILMN_225841	SLC7A11	3.71884	8.15628	0.000210155
NM_172768	ILMN_185047	A930008A22RIK	3.71658	8.24212	0.00134174
NM_175092.3	ILMN_215614	RHOF	3.7086	7.17591	0.000452834
XR_035342.1	ILMN_311241	1810032O08RIK	3.70694	9.25236	0.00129556
NM_008681	ILMN_214267	NDRL	3.69776	10.8513	0.000294313
NM_177374.2	ILMN_211343	6720458F09RIK	3.69396	10.8072	0.000209795
NM_025522.3	ILMN_213586	DHRS7	3.69132	11.3123	2.92371e-05
NM_008641.2	ILMN_214808	MAST2	3.68351	7.28295	0.000229045
NM_198664.3	ILMN_212979	TBC1D2	3.68116	9.17717	0.00128813
NM_011858.3	ILMN_245106	ODZ4	3.67483	9.54492	0.00303583
NM_011584.2	ILMN_210116	NR1D2	3.66764	7.00712	0.00690415
NM_030685.1	ILMN_220728	D3UCLA1	3.65417	11.6384	4.97089e-05
NM_022988.2	ILMN_220105	NIF3L1	3.65273	7.69533	0.000683455
NM_028151.2	ILMN_210757	SKIV2L2	3.65254	8.10025	0.000427873
NM_145124.2	ILMN_242441	MIB2	3.64758	10.1025	3.52467e-05
NM_023627.1	ILMN_217702	ISYNA1	3.63932	8.06541	0.00140367
NM_153091.2	ILMN_214172	ST7L	3.62999	7.16187	0.000177524
NM_025859.1	ILMN_216163	ARL1	3.60972	10.7557	0.000158569
NM_001047436.1	ILMN_260500	PARD6A	3.60576	10.0202	7.79841e-05
NM_001025431.1	ILMN_254274	BTBD3	3.60036	8.85139	9.38812e-05
NM_026846.2	ILMN_215434	ZFAND2B	3.59819	9.54767	0.000278607
NM_173866.3	ILMN_220846	GPT2	3.59716	11.6059	0.000195519
	ILMN_190816	2900055J20RIK	3.59376	7.18497	0.00642645
NM_013736.4	ILMN_214827	TCEB3	3.58932	7.64216	0.000419061
NM_008749.1	ILMN_213698	NUCB1	3.5836	8.74646	0.000541866
NM_010663.2	ILMN_215576	KRT17	3.58353	7.77595	2.8236e-05
NM_012055.1	ILMN_213406	ASNS	3.58242	9.8355	0.000137158
NM_134077	ILMN_185049	1700009P03RIK	3.57353	7.6332	0.00861167
NM_145832.3	ILMN_216776	SLC35C1	3.56957	9.93897	9.92959e-05
NM_027436.2	ILMN_211018	MIPEP	3.56238	7.96383	0.000137705
NM_029793.1	ILMN_208907	GOLGA1	3.56121	8.89969	0.00084511
NM_053158.1	ILMN_219665	MRPL1	3.54125	9.27229	0.000229276
NM_172286	ILMN_188148	6430548M08RIK	3.53831	8.98607	0.000107314
NM_028809.1	ILMN_212421	ARPC5L	3.53617	7.73074	0.00860524
NM_009000.2	ILMN_212274	RAB24	3.51638	8.86655	0.00456382
NM_028404.1	ILMN_233422	TOP1MT	3.51539	8.32986	0.000244713
NM_013568.3	ILMN_209499	KCNA6	3.51421	12.1752	8.08454e-05
NM_026768.3	ILMN_220126	MRPS18A	3.50389	10.1293	0.000215869
NM_026254.2	ILMN_222681	TBC1D23	3.49981	8.03366	0.00688166
NM_199447.2	ILMN_220883	RRP12	3.49207	8.49634	0.000111517
NM_007494.3	ILMN_216093	ASS1	3.49106	7.06051	0.000309496
NM_011670.1	ILMN_190011	UCHL1	3.4731	7.28653	0.00382807
NM_013760.3	ILMN_244592	DNAJB9	3.46826	9.69229	0.000530877
NM_020625.3	ILMN_190228	ZBTB22	3.46423	7.39016	0.00248383
NM_022653.3	ILMN_216711	THOP1	3.45275	6.69764	0.00337953
NM_054077.3	ILMN_221743	PRELP	3.44182	10.6355	0.0049295
NM_001025192.2	ILMN_227636	CXADR	3.43288	7.75316	0.00257277
NM_025973.3	ILMN_210484	PGC	3.42751	6.83093	0.000137705
NM_027959.3	ILMN_250060	PDIA6	3.42118	7.9754	0.000169229
NM_153065.3	ILMN_236728	DDX27	3.4109	9.64036	0.00962128
NM_010716	ILMN_186647	LIG3	3.40136	7.92397	0.00464408
NM_177910.2	ILMN_222122	GMPPB	3.39299	9.50379	0.000319776
NM_030024.2	ILMN_214576	PRR15	3.38225	6.71696	0.00379771
NM_177367.2	ILMN_217366	GEMIN4	3.38128	7.43723	0.00186336
NM_175093.2	ILMN_184853	TRIB3	3.3699	12.2227	0.000281742
NM_175383.2	ILMN_212261	B3GNT1	3.36937	8.56499	0.0057024
NM_011113.3	ILMN_208927	PLAUR	3.36592	8.55676	0.000535603
XM_282971	ILMN_195587	2310047D13RIK	3.35433	7.30384	0.00143779
NM_146034.1	ILMN_199381	MGEA6	3.34559	9.94916	0.000116145
NM_026229.3	ILMN_216563	GPR89	3.34374	9.24811	0.000426004
NM_020491.4	ILMN_236168	SSSCA1	3.34238	10.888	8.40691e-05
NM_183106.2	ILMN_195014	TTC17	3.34149	8.721	0.00043797
NM_207279.1	ILMN_223020	PLCXD1	3.3403	6.71666	0.00217459
XM_620754.3	ILMN_233529	ULK3	3.33872	10.3152	0.00109466
NM_031170.2	ILMN_212791	KRT8	3.33871	8.06031	0.00520163
NM_030720.1	ILMN_210921	GPR84	3.33145	8.23437	0.00832388
	ILMN_189290	C330013E15RIK	3.3255	7.89252	0.000159441
NM_011304.3	ILMN_218007	RUVBL2	3.31209	7.69219	0.00161086
NM_008743.1	ILMN_221046	NTHL1	3.30674	7.2345	0.00220009
XM_485277	ILMN_219642	SCNM1	3.30221	8.74946	0.0010101
NM_009473.2	ILMN_225790	NR1H2	3.29562	10.212	0.00233679
NM_019678.2	ILMN_209786	TFG	3.2956	9.90069	0.000631929
NM_011931.3	ILMN_212678	RFWD2	3.28902	7.43475	0.000607921
NM_145125.1	ILMN_244344	BRWD1	3.27344	7.94332	0.000237877
NM_011212.3	ILMN_215063	PTPRE	3.26607	8.20999	0.00836865
NM_026558.2	ILMN_217181	6720467C03RIK	3.26268	7.79136	0.00713787
NM_029485.1	ILMN_259993	5133400G04RIK	3.25919	9.28553	0.00142908
NM_181406.2	ILMN_219698	RARS2	3.24504	7.40946	0.00518312
NM_009412.2	ILMN_246767	TPD52	3.24341	11.069	4.8725e-05
XM_359329.1	ILMN_199347	LOC386486	3.2418	7.97769	0.000521146
NM_015817.2	ILMN_240291	PPAP2C	3.23604	10.9615	3.52467e-05
NM_146097.2	ILMN_219511	CBWD1	3.23152	7.93206	0.00051921
NM_001040005.2	ILMN_257052	RNF213	3.22661	8.8645	0.000159441
NM_013481.1	ILMN_223525	BOP1	3.21779	8.90426	0.000600127
NM_134042.2	ILMN_220454	ALDH6A1	3.20573	7.20821	0.00938109
AK036570	ILMN_203726	9830134N18RIK	3.20572	7.72762	0.0089725
NM_001033310.1	ILMN_243440	COX18	3.19848	9.46939	0.000181344
NM_028133.1	ILMN_210459	EGLN3	3.19395	7.53161	0.00048835
NM_026937.1	ILMN_225702	ASCC1	3.18933	8.56722	0.00244693
NM_172574.1	ILMN_213735	PQLC3	3.18844	7.20061	0.000334465
NM_178700.4	ILMN_210732	GRSF1	3.18692	8.04573	0.00468455
NM_183270.2	ILMN_223599	CHCHD8	3.18183	8.40746	0.00930263
NM_153557.1	ILMN_235161	BC029214	3.17399	7.9127	9.11009e-05
NM_025386.2	ILMN_220082	FBXO36	3.16076	8.00863	0.00161482
NM_019875	ILMN_184826	ABCB9	3.15868	7.09213	0.0007121
NM_172262.1	ILMN_227015	AOF1	3.15788	6.90106	0.00950128
NM_172768.1	ILMN_258584	GRAMD1B	3.15322	6.58294	0.00378322
XM_484351	ILMN_213070	1810063B07RIK	3.15298	8.38423	0.000591625
XM_148974.6	ILMN_211522	BC034090	3.14825	6.86819	0.00341871
NM_177275.4	ILMN_214643	AMIGO3	3.14715	7.87651	0.00804214
NM_028132	ILMN_223984	PGM2	3.13241	12.3548	8.15517e-05
NM_001013786.1	ILMN_247449	ZFP187	3.124	7.27643	0.000812201
NM_013768.2	ILMN_257867	PRMT5	3.11513	9.2893	0.000452418
NM_176972.2	ILMN_184176	USP37	3.1128	8.84851	0.00164684
NM_029478.3	ILMN_209017	TMEM49	3.11247	9.37302	0.000815079
NM_025462.2	ILMN_213880	ECE2	3.11073	10.3467	7.56825e-05
NM_175407.3	ILMN_234884	SOBP	3.10842	9.19409	0.00682531
NM_001081058.1	ILMN_232171	CDC2L5	3.08379	6.89218	0.0026723
NM_024440.2	ILMN_221351	DERL3	3.07792	7.83878	0.00693435
NM_028298.3	ILMN_209693	ZFP655	3.07737	7.87767	0.000580256
NM_020619.2	ILMN_213401	GCS1	3.07236	8.69642	0.00180179
NM_026472.3	ILMN_252386	MKI67IP	3.06166	9.36438	0.000244748
NM_008654.1	ILMN_220505	MYD116	3.0605	10.179	0.000365521
XM_148986.1	ILMN_217742	AI481316	3.05866	10.1916	0.000321549
NM_008239.3	ILMN_221286	FOXQ1	3.05596	7.61743	0.00872938
NM_001025429.1	ILMN_258169	SPAG9	3.04231	7.8279	0.00280646
NM_080289.1	ILMN_218588	GRHPR	3.04078	11.3715	0.000172668
NM_027352.3	ILMN_210814	GORASP2	3.0356	10.0206	0.00516673
XM_358544.1	ILMN_196940	LOC381283	3.03517	6.96737	0.0015598
NM_007918.3	ILMN_213051	EIF4EBP1	3.02593	10.8199	0.00422755
XM_001477560.1	ILMN_319314	LOC100041797	3.01743	7.98198	0.000348255
NM_027236.2	ILMN_229399	EIF1AD	3.0138	9.82969	0.00380808
XM_001002154.1	ILMN_257002	B230312I18RIK	3.01021	7.62835	0.000430423
NM_025808.3	ILMN_217288	LZTR1	3.01004	9.27389	0.00746259
NM_007452.1	ILMN_221193	PRDX3	3.00777	7.27117	0.000337292
AK045580	ILMN_203206	B230213E18RIK	3.00267	7.40251	0.00197916
NM_016795.3	ILMN_215498	SRPK1	3.00105	8.07243	0.00303991
XM_177016.2	ILMN_220686	1110008B24RIK	3.00029	9.33681	0.00181267
NM_146064.1	ILMN_211838	SOAT2	2.99882	7.38165	0.00366955
NM_001033140.3	ILMN_244634	0610010E21RIK	2.9961	8.59029	8.78936e-05
NM_010878.2	ILMN_228982	NCK1	2.99571	7.20703	0.00233679
NM_029688.4	ILMN_216099	SRXN1	2.99549	7.72442	5.64614e-05
NM_021388.3	ILMN_221333	EXTL2	2.99486	10.12	0.000191969
NM_026323.2	ILMN_216447	WFDC2	2.99099	9.10497	0.00195768
NM_010493.2	ILMN_221313	ICAM1	2.98645	6.87188	0.00221632
NM_026708.1	ILMN_212241	TLCD1	2.97893	8.41347	0.00136354
NM_028198.1	ILMN_188641	XPO5	2.97459	7.0317	0.00230966
NM_026453.1	ILMN_216653	RBM13	2.97272	11.1695	9.49941e-05
NM_172659.2	ILMN_211726	SLC2A6	2.96919	7.036	0.000305648
NM_145443.1	ILMN_211374	L2HGDH	2.96642	7.39212	0.000672549
NM_008062.2	ILMN_220382	G6PDX	2.96625	7.07493	0.000513608
XM_904518.3	ILMN_252464	CIB3	2.96341	7.21436	0.00149996
NM_021461.2	ILMN_233027	MKNK1	2.96201	10.1773	0.000248357
NM_009095.1	ILMN_233658	RPS5	2.95677	9.95479	0.00408021
NM_008567.1	ILMN_218086	MCM6	2.9566	8.4113	0.000190598
NM_025646.3	ILMN_260069	CRLS1	2.95392	7.11552	0.00282156
NM_008471.2	ILMN_211301	KRT19	2.94651	7.29995	0.00059052
NM_019698.1	ILMN_253613	ALDH18A1	2.94648	9.01365	0.00424863
NM_177216.3	ILMN_231103	CYB5R2	2.9436	6.90006	0.00636069
NM_181411.2	ILMN_212621	AFTPH	2.94166	8.72818	0.00127934
NM_011819.1	ILMN_221419	GDF15	2.93173	9.76449	0.00675121
NM_010579.2	ILMN_222604	EIF6	2.92948	11.7584	0.000207349
NM_144794.1	ILMN_256012	TMEM63A	2.92865	8.52652	0.00193078
NM_010479.2	ILMN_257431	HSPA1A	2.9285	7.01044	9.54457e-05
NM_175407.3	ILMN_234884	SOBP	2.92533	9.48104	0.000785071
NM_023214.3	ILMN_215293	SLC30A7	2.9241	7.03861	0.00759659
NM_023377.4	ILMN_219246	STARD5	2.92371	9.34464	0.000227973
NM_001005506.2	ILMN_249765	TXLNA	2.9231	8.31035	0.0041215
NM_007387.1	ILMN_227946	ACP2	2.92201	8.29984	0.000585319
NM_026742.3	ILMN_239992	1110007M04RIK	2.91933	8.91199	0.000646942
NM_153543.1	ILMN_222938	ALDH1L2	2.91178	8.0692	0.00234024
NM_001009573.2	ILMN_254719	UNC13D	2.90993	6.98161	0.00160963
NM_008853.2	ILMN_211345	PJA1	2.9071	8.37131	0.000412302
NM_001081093.1	ILMN_224591	ARFIP1	2.90316	10.1347	0.00253904
NM_178392.4	ILMN_222181	SNAPC1	2.89983	7.35351	0.000222285
NM_027296.2	ILMN_234300	TRNT1	2.89904	8.85108	0.00134639
	ILMN_194472	9430052C07RIK	2.8954	9.80162	0.00694124
NM_013559.1	ILMN_219987	HSP105	2.88268	10.8024	0.000130568
NM_018854.3	ILMN_209051	IFT20	2.88207	8.8459	0.00838316
NM_009066	ILMN_223865	RING1	2.88204	7.31532	0.00944564
NM_172714.1	ILMN_215463	LIN54	2.87967	7.34928	0.00846488
	ILMN_187138	8430429K09RIK	2.87818	6.62808	0.000183722
NM_133688.2	ILMN_218121	LYRM5	2.87816	10.2729	0.00287565
NM_199016.2	ILMN_223315	ENPP4	2.8758	7.32352	0.000204052
NM_011573.2	ILMN_223212	TEX264	2.87535	10.612	0.00123929
NM_007808.4	ILMN_223048	CYCS	2.87496	11.0971	8.04965e-05
NM_025691.1	ILMN_250928	SRP72	2.87165	7.65253	0.00100598
NM_001001493.2	ILMN_227486	BC056474	2.86448	7.30707	0.00753995
XM_001479267.1	ILMN_316697	2410006H16RIK	2.86087	9.90132	0.00343018
NM_078478.3	ILMN_215528	GHITM	2.85087	9.33576	0.000229276
NM_138581.2	ILMN_212071	1700088E04RIK	2.84227	7.90688	0.0028734
NM_174995.2	ILMN_211231	MGST2	2.84003	7.95154	0.0015598
NM_144905.2	ILMN_216666	6330416G13RIK	2.83558	7.51891	0.00343986
NM_031881.1	ILMN_210326	NEDD4L	2.82879	9.48051	0.00299401
NM_177235.3	ILMN_223457	B230209C24RIK	2.82679	6.37736	0.000360227
NM_016658.2	ILMN_190343	GALT	2.82334	8.78581	0.0017146
NM_026018.2	ILMN_211728	PDZK1IP1	2.82164	7.65897	0.00325254
XM_133096.5	ILMN_219772	3321401G04RIK	2.81911	8.49227	0.0015598
NM_144798.4	ILMN_216264	SLC30A6	2.81631	7.54569	0.00591008
NM_183029.1	ILMN_211907	IGF2BP2	2.80909	8.59824	0.00100634
NM_146034.2	ILMN_199381	CTAGE5	2.80652	10.4007	0.000115787
NM_146106.1	ILMN_219507	LYPLAL1	2.79454	7.92598	0.000509076
NM_024258.1	ILMN_192783	USP16	2.794	9.02823	0.00578257
NM_010481.1	ILMN_212744	HSPA9	2.79347	9.64739	0.0011774
NM_146045.1	ILMN_222778	B4GALT7	2.78856	6.86353	0.00442539
NM_133770.1	ILMN_213328	ADCK4	2.78856	7.71386	0.00159364
NM_010336	ILMN_224105	EDG2	2.78553	7.89706	0.00530592
NM_024282.3	ILMN_212594	FAM152A	2.78205	7.51162	0.00174108
NM_010107.3	ILMN_217121	EFNA1	2.78204	10.1611	0.00115087
NM_027350.2	ILMN_214051	NARS	2.78177	10.7607	0.0012614
NM_139144.2	ILMN_211022	OGT	2.77593	8.56473	0.00161128
NM_146083.1	ILMN_212081	SFRS7	2.75798	7.13153	0.00317794
NM_009473.2	ILMN_225790	NR1H2	2.75519	7.11411	0.0017651
NM_011192.3	ILMN_220999	PSME3	2.75344	8.06008	0.000286208
NM_029293.2	ILMN_244512	PHPT1	2.75074	8.1511	0.000294553
NM_133943.2	ILMN_258819	HSD3B7	2.74814	9.85105	0.000275442
NM_028617.2	ILMN_222663	FAM125A	2.74699	10.6631	0.00012305
NM_026157.2	ILMN_211704	PAPD1	2.74258	8.98215	0.000844396
NM_025997.1	ILMN_213027	2610204K14RIK	2.7423	7.46254	0.00916466
NM_133880.1	ILMN_212945	PAFAH2	2.74159	7.31839	0.00297081
NM_026932.3	ILMN_216554	EBNA1BP2	2.73841	10.6114	0.000619984
NM_011752.2	ILMN_185497	ZFP259	2.73709	11.4073	6.4239e-05
NM_027295.1	ILMN_254780	RAB28	2.72754	9.04255	0.000817619
NM_013568.3	ILMN_209499	KCNA6	2.72363	11.5447	0.00042752
NM_011826.1	ILMN_222469	HAX1	2.71468	8.04512	0.00424863
NM_152807.3	ILMN_210266	CCDC137	2.71073	8.27895	0.00240447
NM_001001446.2	ILMN_227031	CYP2C44	2.70874	7.13273	0.0015598
NM_001026214.1	ILMN_259055	ENTPD5	2.70662	7.40069	0.000126757
NM_010398.1	ILMN_196750	H2-T23	2.69921	8.08949	0.00398814
NM_144882.3	ILMN_214243	2810022L02RIK	2.69839	7.5118	0.00435193
NM_026174.2	ILMN_240362	ENTPD4	2.69567	11.3963	0.000365521
NM_007886.1	ILMN_219325	DTNB	2.69301	8.12042	0.0056811
NM_144819.2	ILMN_234554	CCDC92	2.68671	6.74976	0.000647321
NM_026229.1	ILMN_216563	GPR89	2.68408	8.72386	0.00230386
NM_025644.3	ILMN_211841	EXOSC1	2.68132	9.11214	0.000349622
NM_023429.3	ILMN_211177	OCIAD1	2.67882	9.76198	0.00110686
NM_001005509.1	ILMN_241081	EIF2A	2.66781	11.0225	0.000385701
NM_021509.3	ILMN_221576	MOXD1	2.66484	7.72442	0.00344379
NM_023154.3	ILMN_211950	ETHE1	2.662	8.96069	0.0065349
NM_198176.1	ILMN_219999	FASTKD5	2.65994	10.4316	0.000452834
NM_031874.4	ILMN_208703	RAB3D	2.6561	8.87945	0.0034548
NM_001024474.2	ILMN_261795	DIRAS2	2.6528	7.88629	0.00497797
XM_909747.3	ILMN_248838	ZFP292	2.65204	8.01673	0.000852946
NM_144513	ILMN_192346	GTL2	2.64966	7.00134	0.00210153
	ILMN_191277	2310040B03RIK	2.64852	7.98306	0.000291291
NM_026591.1	ILMN_220622	MRPL24	2.64398	9.38933	0.00209822
	ILMN_193518	2210011G09RIK	2.64372	7.25346	0.00674216
NM_028659.2	ILMN_220165	EIF3K	2.64265	10.0076	0.00894018
NM_053198.2	ILMN_241157	SFXN4	2.64105	7.40737	0.00105806
XM_356003.1	ILMN_215125	2210018M11RIK	2.64042	7.69528	0.00783116
NM_153075.2	ILMN_220363	CATSPER2	2.63653	7.38604	0.00165021
NM_019738.1	ILMN_221920	NUPR1	2.6347	12.8569	0.00333968
AK028819	ILMN_203137	4732458O05RIK	2.62736	6.87298	0.00191397
XR_034751.1	ILMN_314792	LOC638034	2.6273	10.4736	0.00349554
NM_007952.2	ILMN_221535	PDIA3	2.62725	11.6966	0.000849865
NM_001033302.1	ILMN_243152	GM129	2.62641	9.41633	0.0015598
NM_015817.2	ILMN_240291	PPAP2C	2.62287	7.9805	0.000224298
NM_016884	ILMN_194937	HNRPC	2.61943	9.8684	0.00134098
NM_145610.1	ILMN_249668	PPAN	2.61029	6.95241	0.0072861
NM_026816.3	ILMN_221516	GTF2F2	2.60979	10.5292	0.00113778
NM_028805.2	ILMN_229256	KATNB1	2.60933	7.24141	0.00273649
NM_133794.1	ILMN_243054	QARS	2.60831	10.2952	0.000425194
NM_026846.2	ILMN_215434	ZFAND2B	2.60383	8.00793	0.000559016
	ILMN_188443	2610019E17RIK	2.60038	10.0291	0.00642583
NM_173734.2	ILMN_248802	TMEM87A	2.59941	7.52771	0.00202508
NM_022331.1	ILMN_210351	HERPUD1	2.59904	12.2453	0.00254217
NM_024212.2	ILMN_212850	RPL4	2.59854	9.23094	0.0010101
NM_178623.3	ILMN_214889	2010005J08RIK	2.59651	7.15241	0.00251822
NM_009883.3	ILMN_222901	CEBPB	2.59303	8.88215	0.00482709
NM_145510.1	ILMN_209711	RABIF	2.5879	8.19766	0.00216479
	ILMN_185724	4930463P07RIK	2.58715	8.64853	0.00346038
NM_145415.2	ILMN_211104	AA408296	2.58545	9.1836	0.00144639
NM_027256.1	ILMN_217026	INTS4	2.5794	9.30564	0.00224486
	ILMN_187243	2310040G07RIK	2.57854	7.60077	0.000555597
NM_023292.3	ILMN_219584	PUS3	2.5784	7.54383	0.000499229
NM_023605.2	ILMN_218396	FBXO9	2.57129	7.22186	0.000683455
NM_013610.1	ILMN_216037	NINJ1	2.57057	6.88141	0.000906974
XM_001477269.1	ILMN_324203	D2BWG1423E	2.57031	7.32168	0.000751444
NM_133225.2	ILMN_211268	ACBD3	2.56709	10.7178	0.000429031
NM_178371.3	ILMN_234028	SLC9A8	2.56496	7.44532	0.00420196
NM_001081145.1	ILMN_237292	TIGD2	2.56397	7.92154	0.00541062
NM_018854.4	ILMN_209051	IFT20	2.56372	9.74403	0.00883494
NM_023168.3	ILMN_208669	GRINA	2.56237	12.4062	0.000568269
NM_175364.2	ILMN_221215	LYRM2	2.56131	8.17692	0.0005144
NM_001081956.1	ILMN_241437	SFRS17B	2.55906	7.40863	0.00336788
NM_022331.1	ILMN_210351	HERPUD1	2.55791	12.6869	0.000705167
NM_028230.3	ILMN_211413	SHMT2	2.55761	7.75231	0.000361876
NM_001037098.1	ILMN_259110	NACC2	2.5568	9.26034	0.000357666
NM_009275.4	ILMN_219256	SRPRB	2.55608	8.69189	0.00596118
NM_138314.2	ILMN_212812	NME7	2.5558	7.87232	0.000580821
NM_173401.2	ILMN_223033	FBXO44	2.54715	7.32168	0.00109466
NM_011864.3	ILMN_242919	PAPSS2	2.54635	11.7957	0.00107101
NM_178239.2	ILMN_214079	NDOR1	2.54253	7.26602	0.00398659
NM_153125.2	ILMN_217794	SEC16A	2.54231	11.3938	0.000222285
NM_001081005.1	ILMN_259540	1500012F01RIK	2.53206	10.1335	0.00434911
NM_024437.1	ILMN_233548	NUDT7	2.53204	8.00001	0.000276702
NM_026609.2	ILMN_217473	LEPROTL1	2.53098	10.5316	0.00109298
NM_020035.1	ILMN_221619	PIGO	2.53073	8.69646	0.00326853
NM_176832.2	ILMN_221897	SPIRE1	2.5299	6.90642	0.000266875
NM_145355.4	ILMN_210132	RNF185	2.52831	10.6788	0.000244713
NM_138592.3	ILMN_187744	USP39	2.52416	8.57158	0.00670105
NM_134073.1	ILMN_213186	KCTD9	2.52359	8.00373	0.00598723
NM_010738.2	ILMN_209150	LY6A	2.52129	8.33112	0.00598723
NM_026484	ILMN_195851	5730405I09RIK	2.51571	7.93203	0.000738178
NM_011838.4	ILMN_218793	LYNX1	2.50763	7.19286	0.00346038
NM_178750.4	ILMN_220742	SS18L1	2.50742	7.25136	0.0048806
NM_026553.2	ILMN_185962	YIF1A	2.50497	7.19091	0.00772668
NM_007670.3	ILMN_212802	CDKN2B	2.50215	7.9752	0.00595179
NM_011811.2	ILMN_211341	FARSB	2.50042	11.6409	0.000487755
XM_001004952.1	ILMN_232910	9430008C03RIK	2.49766	9.99201	0.000841938
NM_009858	ILMN_190183	CD8B	2.49689	11.3516	0.00249205
NM_023214.5	ILMN_215293	SLC30A7	2.49609	9.01452	0.00382469
XM_001476259.1	ILMN_316511	AI115600	2.49448	8.08429	0.00107874
NM_178661.2	ILMN_209807	CREB3L2	2.48788	8.09782	0.0025109
NM_026159.4	ILMN_213403	RETSAT	2.48605	8.77461	0.000506855
NM_028632.1	ILMN_245251	FCF1	2.4858	7.97804	0.000365521
XM_484121	ILMN_223001	4933425L03RIK	2.48561	9.77282	0.0040663
NM_145354.3	ILMN_212225	NSUN2	2.48373	7.6726	0.000289266
NM_001039684.2	ILMN_246584	MKS1	2.48216	6.89203	0.00339359
NM_011170.1	ILMN_211763	PRNP	2.47874	12.8447	0.000625772
NM_010043.1	ILMN_223243	DES	2.47691	8.89551	0.0010101
XM_485570	ILMN_217088	MLL5	2.47647	7.11703	0.00424863
NM_026619.1	ILMN_210053	GSTO2	2.47433	6.98961	0.000254312
NM_178879.3	ILMN_210735	B3GNT9	2.47197	9.18634	0.0072861
NM_025408.2	ILMN_216325	PHCA	2.46961	10.7326	0.000459741
NM_028037.1	ILMN_221698	ACAD10	2.4667	7.13583	0.0065486
NM_026070.1	ILMN_219063	CCDC53	2.4639	6.95139	0.00678946
NM_025832.2	ILMN_209924	NARG1L	2.46285	7.66608	0.00146523
NM_010880.3	ILMN_218288	NCL	2.46201	8.16489	0.00398814
NM_027439.2	ILMN_210527	ATP6AP2	2.45782	11.7316	0.00153913
NM_025450.3	ILMN_223054	MRPS17	2.45738	10.6353	0.000602928
NM_019449.1	ILMN_189366	UNC93B1	2.45619	7.93695	0.00527229
NM_181322.2	ILMN_241291	CTCF	2.44992	7.56813	0.00976938
NM_026448.2	ILMN_215548	KLHL7	2.44875	7.23345	0.00724939
NM_007692.5	ILMN_257429	CHKB	2.44788	9.84025	0.00117164
NM_029508.3	ILMN_211521	PCGF5	2.4417	10.1133	0.0035607
NM_011596.4	ILMN_245281	ATP6V0A2	2.4391	10.1982	0.000710751
NM_021313.1	ILMN_210611	RNF25	2.43388	9.86712	0.0057024
NM_016920.1	ILMN_215351	ATP6V0A1	2.42666	8.81518	0.00519934
NM_001024622.2	ILMN_237364	PCNP	2.42628	8.30981	0.00601756
NM_008432.3	ILMN_209095	KCNU1	2.42338	6.57181	0.00101692
NM_025473.2	ILMN_220614	1810037C20RIK	2.4222	8.12934	0.0015169
NM_028355.3	ILMN_221173	TMEM48	2.4164	7.15578	0.00133757
NM_178577.3	ILMN_210017	MGC18837	2.41615	9.29547	0.00694124
NM_026981.1	ILMN_222877	DTWD1	2.41373	7.26524	0.00338397
NM_178846.2	ILMN_250637	GNL3	2.40996	11.6572	0.000435797
NM_001081344.1	ILMN_244668	STXBP5	2.40648	7.60653	0.00846378
NM_001030293.2	ILMN_253053	SPRY3	2.39503	6.79508	0.0031172
NM_009012.1	ILMN_214521	RAD50	2.39377	7.56433	0.00530747
NM_025446.1	ILMN_248894	AIG1	2.39212	8.20688	0.00225735
XM_284439	ILMN_195422	CHD9	2.39094	7.61964	0.00350698
XM_134954.7	ILMN_196532	5430433E21RIK	2.39067	7.27439	0.000391743
	ILMN_185245	BC042423	2.3902	7.03054	0.00429401
NM_016748.1	ILMN_211889	CTPS	2.38998	10.1903	0.000419506
NM_010591.1	ILMN_214303	JUN	2.37576	7.17324	0.00355538
NM_019683.3	ILMN_209083	ANKRD49	2.37546	8.68629	0.00231931
NM_172428.2	ILMN_217516	CCDC134	2.37308	10.313	0.000606034
NM_178939.2	ILMN_210839	PDRG1	2.36983	11.5117	0.00258996
NM_001081413.1	ILMN_248534	UNC13B	2.36829	7.19271	0.000596062
XR_034818.1	ILMN_315133	LOC677205	2.36778	9.1342	0.000912773
NM_025430.2	ILMN_232116	MRPL35	2.36741	7.20262	0.00197527
NM_027078.1	ILMN_212027	1700023M03RIK	2.36167	10.493	0.00947117
NM_011319.1	ILMN_261458	SARS	2.36003	11.3241	0.00591008
NM_028244	ILMN_195296	2600005C20RIK	2.35541	9.20644	0.00346038
NM_026365.2	ILMN_219192	JAGN1	2.35512	10.7559	0.00193078
NM_001037941.1	ILMN_237382	DNAJB6	2.35439	8.0341	0.00132473
NM_153796.3	ILMN_228304	PEO1	2.35283	7.51096	0.00672545
NM_025838.1	ILMN_235377	TMEM107	2.35025	8.56646	0.00817948
NM_011014.2	ILMN_214435	OPRS1	2.34896	9.98124	0.00506742
NM_178377.4	ILMN_210399	COMMD10	2.34832	7.07707	0.00206724
NM_007672.1	ILMN_214090	CDR2	2.34622	9.65647	0.00746659
NM_033074.3	ILMN_221411	TARS	2.34601	8.32692	0.00719545
NM_027295.2	ILMN_254780	RAB28	2.34338	11.5324	0.00029761
NM_177251.3	ILMN_218463	D830014E11RIK	2.34037	7.74894	0.00791775
NM_001082975.1	ILMN_310009	2310014G06RIK	2.33712	9.14259	0.00195768
NM_010247.1	ILMN_210641	XRCC6	2.3341	9.07536	0.0016103
NM_144543.1	ILMN_211080	THYN1	2.33143	10.9327	0.00115665
NM_025442.3	ILMN_215506	ALG5	2.32601	12.1332	0.00164754
NM_012001.1	ILMN_213634	COPS4	2.32406	10.9112	0.0007121
NM_027352.3	ILMN_210814	GORASP2	2.32034	8.37603	0.00765597
NM_001040130.2	ILMN_255109	TMEM141	2.31579	7.92836	0.0013729
NM_019987.1	ILMN_211472	ICK	2.31197	9.38273	0.00325971
NM_009091.1	ILMN_216477	RPS15	2.3114	12.0006	0.000410917
NM_009938.3	ILMN_217326	COPA	2.3099	11.9464	0.00159314
NM_178701.2	ILMN_223609	LRRC8D	2.30945	9.75493	0.00350063
NM_025878.1	ILMN_252778	MRPS18B	2.30578	10.0073	0.000275938
NM_019699	ILMN_195902	FADS2	2.30496	8.17102	0.00520541
NM_175341.3	ILMN_237158	MBNL2	2.30363	10.6466	0.00716395
NM_008886.2	ILMN_219373	PMS2	2.30362	7.10992	0.000462635
NM_026353.2	ILMN_216911	4930570C03RIK	2.30235	8.9636	0.00581219
NM_026664.2	ILMN_213797	VPS53	2.30166	9.36838	0.00511208
	ILMN_194373	DIRAS2	2.29932	6.88437	0.00195038
XM_148071.1	ILMN_212913	DNAJB11	2.29607	11.5984	0.00791775
NM_198119.2	ILMN_217534	LRRC24	2.29442	6.66033	0.000600423
	ILMN_188548	1700127F24RIK	2.29292	7.11354	0.000635775
XM_284541.1	ILMN_213345	LRRFIP2	2.29277	6.97939	0.00482267
NM_145355.2	ILMN_210132	RNF185	2.29157	10.3808	0.0010101
NM_152807.1	ILMN_210266	3110023B02RIK	2.29035	6.85798	0.00716678
NM_001025393.1	ILMN_242377	BCLAF1	2.28986	9.51493	0.000237877
NM_023191.2	ILMN_214353	WDR61	2.28784	10.7013	0.00121248
NM_026009.1	ILMN_217197	2610204L23RIK	2.28706	11.2843	0.00120644
NM_001081264.1	ILMN_261726	ALG6	2.2869	9.04867	0.000517373
NM_130881.2	ILMN_211504	PABPC4	2.28471	10.8398	0.00346038
NM_026794.2	ILMN_214878	DEB1	2.28272	11.9001	0.000869787
NM_010363.3	ILMN_215933	GSTZ1	2.28258	9.77596	0.00088956
NM_001083315.1	ILMN_325345	ST7	2.27987	7.99017	0.00366835
NM_011421.1	ILMN_214391	SMPD1	2.27834	11.8841	0.00730372
NM_017479.2	ILMN_230325	MYST4	2.27771	10.2681	0.000625772
NM_015824.3	ILMN_252539	ORC3L	2.27688	7.85347	0.0018682
NM_025745.2	ILMN_210297	4933407N01RIK	2.27469	10.5893	0.00216119
NM_016928.1	ILMN_187034	TLR5	2.26911	6.66843	0.00553077
NM_019726.3	ILMN_247005	GPS2	2.26746	9.08577	0.000951642
NM_026002.4	ILMN_224953	MTDH	2.26249	9.89652	0.000399073
NM_133747.2	ILMN_217867	2810405J04RIK	2.2608	11.1977	0.000602928
NM_016854.2	ILMN_216078	PPP1R3C	2.25857	8.60106	0.00576802
NM_173400.2	ILMN_232458	6230416J20RIK	2.25844	7.31042	0.00707139
NM_008193.2	ILMN_230098	GUK1	2.25807	12.3345	0.000558907
NM_001081000.1	ILMN_238375	TRMT2A	2.25804	9.83287	0.0028734
NM_172294.1	ILMN_253281	SULF1	2.25367	10.212	0.00478376
NM_175450.4	ILMN_227258	WDR18	2.25302	6.71634	0.00442545
NM_177614.2	ILMN_220276	OS9	2.24958	9.68814	0.00870534
NM_001033302.1	ILMN_243152	GM129	2.24842	7.28896	0.00750736
NM_145995.1	ILMN_260888	2700050L05RIK	2.24818	7.46693	0.00554039
NM_001034895.2	ILMN_237526	9130206N08RIK	2.24393	7.25589	0.0049295
NM_007547.2	ILMN_222107	SIRPA	2.24157	11.685	0.00100598
NM_009097.3	ILMN_260376	RPS6KA1	2.24138	6.84222	0.000536607
NM_025428.1	ILMN_195929	ZDHHC12	2.24129	9.74835	0.00159243
NM_027782.1	ILMN_219998	KCTD6	2.24012	8.52201	0.00168811
NM_010875.3	ILMN_245554	NCAM1	2.23979	7.91484	0.00833325
NM_008638	ILMN_208674	MTHFD2	2.23825	12.8543	0.00040662
NM_028136.1	ILMN_215972	DHX36	2.2366	8.1652	0.00926806
NM_146215.2	ILMN_220336	BC025546	2.23471	9.56557	0.00702288
NM_010404.2	ILMN_216862	HAP1	2.23316	8.20041	0.00597021
NM_178772.2	ILMN_218297	AADACL1	2.23288	9.41833	0.00110562
NM_153091.2	ILMN_214172	ST7L	2.2297	8.08684	0.00256276
NM_025370.2	ILMN_214404	1110018J18RIK	2.22947	8.732	0.00134098
NM_053170.2	ILMN_188197	TRIM33	2.22384	7.7328	0.00162043
NM_026009.2	ILMN_217197	CCDC47	2.22383	11.5038	0.00346059
NM_023663.5	ILMN_231082	RIPK4	2.21705	7.10801	0.000792031
NM_016858.2	ILMN_201548	RAB33B	2.21616	8.7143	0.00771056
NM_028766.2	ILMN_218812	TMEM43	2.21006	11.3477	0.000538115
NM_026664.2	ILMN_213797	VPS53	2.20947	9.32784	0.00163418
NM_027404.1	ILMN_244019	BAG5	2.20854	8.91192	0.00168043
NM_019961.2	ILMN_256490	PEX3	2.20455	7.26531	0.00257296
NM_025303.2	ILMN_229264	STAU2	2.19771	8.1076	0.00365327
NM_025745.2	ILMN_210297	4933407N01RIK	2.19302	10.6669	0.00368135
NM_001081065.1	ILMN_232584	ZFP707	2.18972	7.17993	0.0081606
NM_001005608.2	ILMN_231791	ITGB4	2.18972	6.79563	0.00612101
	ILMN_195573	4930563B10RIK	2.18542	7.25779	0.00327704
NM_011905.2	ILMN_221308	TLR2	2.18102	9.08682	0.00297081
NM_022985.3	ILMN_220214	ZFAND6	2.18057	7.82149	0.00233679
AK005144	ILMN_201997	TRRP1	2.17505	8.71061	0.000921649
NM_011955.1	ILMN_219314	NUBP1	2.17144	10.3822	0.000558907
NM_148924.2	ILMN_193381	ZFP263	2.1704	9.45798	0.00947053
XM_922052.2	ILMN_252164	2310045N01RIK	2.16799	8.44184	0.000659514
NM_011188.1	ILMN_223488	PSMC2	2.16771	12.1801	0.00634199
NM_001045864.1	ILMN_255582	RDBP	2.16737	8.33461	0.00193078
NM_145156.1	ILMN_220480	SLC25A28	2.16722	10.7658	0.00243612
NM_177342.3	ILMN_211685	TAF5	2.16608	8.02467	0.00530747
NM_030704.1	ILMN_223232	HSPB8	2.16493	10.723	0.00255445
NM_008598.1	ILMN_212418	MGMT	2.16432	6.8463	0.00777715
NM_008915.2	ILMN_211628	PPP3CC	2.16431	6.8998	0.00857048
NM_144958.3	ILMN_211682	EIF4A1	2.16173	11.4412	0.0065349
XM_194372.3	ILMN_215365	AI849286	2.15364	7.14106	0.00309536
NM_178595.3	ILMN_208796	PTRH1	2.15128	8.88013	0.00108625
NM_029291.1	ILMN_258103	ASCC2	2.1484	10.2819	0.00361786
NM_026154.1	ILMN_210872	MRPL10	2.14488	8.86543	0.00619606
XM_128966	ILMN_184193	MPP7	2.14448	7.52309	0.00525279
NM_144915.2	ILMN_216504	E330036I19RIK	2.14199	6.66844	0.00845889
XM_001476174.1	ILMN_324927	EPB4.1L4B	2.14164	8.16751	0.00349554
NM_026437.2	ILMN_211853	1810055E12RIK	2.14116	7.34728	0.0044388
XM_908501.3	ILMN_230184	PFAS	2.13984	7.22876	0.00920707
NM_008634.1	ILMN_220448	MTAP1B	2.13952	7.92771	0.00446443
NM_011710.2	ILMN_184424	WARS	2.13847	10.8592	0.00238075
XM_887149.3	ILMN_243299	ZFP511	2.13691	9.55007	0.00602387
NM_007692.5	ILMN_257429	CHKB	2.13622	10.7051	0.000812134
NM_019832.3	ILMN_217357	GKAP1	2.13212	8.47863	0.00469211
NM_001033258.1	ILMN_239049	D10BWG1379E	2.12802	8.75095	0.00677097
NM_026396.3	ILMN_216166	BXDC2	2.12387	7.27715	0.00220278
XM_126649.3	ILMN_216966	1700023F06RIK	2.12151	6.83117	0.00168871
NM_133943.2	ILMN_258819	HSD3B7	2.12003	11.8605	0.00639148
NM_009632.2	ILMN_209726	PARP2	2.11526	8.98067	0.00257255
NM_019564.1	ILMN_222238	HTRA1	2.11455	10.8748	0.00705492
NM_133984.1	ILMN_216005	HEMK1	2.11288	8.51775	0.00719545
NM_009711.2	ILMN_216575	ARTN	2.11267	7.51565	0.00105291
NM_172628.2	ILMN_241633	SH3TC2	2.11067	11.2646	0.00240447
NM_023731.2	ILMN_259483	CCDC86	2.11001	9.85661	0.00142067
NM_145927.2	ILMN_216387	FNTB	2.10571	10.7152	0.00406731
NM_029115.1	ILMN_227994	4930455F23RIK	2.10028	8.18871	0.00528277
NM_008826.3	ILMN_212064	PFKL	2.09926	10.7701	0.00754948
NM_011945.2	ILMN_211294	MAP3K1	2.09803	9.93444	0.00230067
XM_001480136.1	ILMN_310968	LOC100048187	2.0973	11.6649	0.00376371
NM_025875.1	ILMN_210828	RBM8A	2.09678	8.16007	0.0033487
XM_147825.2	ILMN_197452	LOC218911	2.09363	6.81189	0.00398814
NM_028744.2	ILMN_207467	PI4K2B	2.0916	9.73023	0.00342313
NM_027032.2	ILMN_248047	PACRG	2.08769	7.86441	0.00236998
NM_145552.1	ILMN_250623	GNL2	2.08662	8.78113	0.00191397
NM_011187.1	ILMN_201514	PSMB7	2.08593	10.86	0.00574835
XM_987802.1	ILMN_227693	2610528A11RIK	2.08513	7.15118	0.00241531
NM_028599.1	ILMN_241100	WDR75	2.08376	9.54655	0.0024526
NM_027460.2	ILMN_223224	SLC25A33	2.0805	9.54101	0.00658094
NM_019829.3	ILMN_212036	STX5A	2.07965	11.9379	0.00280133
NM_145125	ILMN_184700	WDR9	2.0789	7.96098	0.0024071
NM_146094.1	ILMN_210649	FADS1	2.07299	11.8649	0.00121103
NM_028142.3	ILMN_214907	NSUN4	2.07181	11.1093	0.00042892
NM_138589.2	ILMN_256119	UBFD1	2.07147	9.37367	0.0028559
NM_001033476.1	ILMN_254174	AHNAK2	2.07021	11.0564	0.00136679
NM_026824.4	ILMN_215155	DUS1L	2.06895	11.2669	0.0034548
NM_001004174.1	ILMN_236731	AA467197	2.06368	7.21867	0.00181953
NM_027324.4	ILMN_216803	SFXN1	2.06293	11.3139	0.000981407
NM_024250.3	ILMN_219723	PHF10	2.06288	12.4122	0.000607921
NM_011342.2	ILMN_218835	SEC22B	2.06268	12.2526	0.0028734
XM_001002157.2	ILMN_232134	AKAP11	2.05778	7.89104	0.00673747
NM_023645.2	ILMN_209992	KDELC1	2.05582	9.0921	0.00181723
NM_010325.2	ILMN_237160	GOT2	2.051	12.1418	0.00718139
NM_025954.3	ILMN_220818	PGP	2.05089	11.9577	0.000852193
NM_181406.2	ILMN_219698	RARS2	2.04842	7.83389	0.0068955
NM_033321.1	ILMN_221894	P2RX5	2.04732	7.18641	0.00676845
NM_010418.2	ILMN_220107	HERC2	2.0472	9.20547	0.00289461
NM_027409.1	ILMN_220553	MOSPD1	2.04515	10.0134	0.00225391
NM_133941.2	ILMN_214000	DHX32	2.044	10.1096	0.00930263
NM_178761.3	ILMN_212355	ZFP672	2.04236	8.94	0.00329611
NM_033618.1	ILMN_223539	SUPT16H	2.04229	8.61481	0.00418728
NM_011252.2	ILMN_242866	RBMX	2.03917	6.94261	0.00915546
XM_127882.3	ILMN_213648	CLN5	2.03862	10.9558	0.00195454
NM_022418.1	ILMN_221081	TMUB1	2.03859	8.51331	0.00303583
NM_016918.3	ILMN_213908	NUDT5	2.03681	8.66925	0.00765368
NM_028059.2	ILMN_211233	ZFP654	2.02952	7.33957	0.00856419
NM_001046637.1	ILMN_229013	SNRPA	2.02619	8.85154	0.00590863
NM_018865.2	ILMN_188567	WISP1	2.01474	11.7907	0.00346062
NM_009088.2	ILMN_260912	POLR1A	2.00912	7.55955	0.00689867
NM_019990.4	ILMN_212367	STARD10	2.00403	7.20859	0.00465773
NM_015734.1	ILMN_222356	COL5A1	2.00172	12.9465	0.00400589
AK030554	ILMN_202928	5330430P07RIK	2.00115	10.8146	0.0024526
NM_033218.1	ILMN_243300	SREBF2	-2.00184	12.2513	0.00945856
	ILMN_192136	9530018I07RIK	-2.00226	10.0282	0.00381598
NM_194334.2	ILMN_241910	TBC1D2B	-2.00328	7.83097	0.00591008
NM_134156.1	ILMN_242046	ACTN1	-2.00492	11.1368	0.00164684
NM_028731.5	ILMN_211409	D12ERTD551E	-2.00649	8.24817	0.00710307
NM_001038612.1	ILMN_228694	OLFM1	-2.01042	7.80747	0.00304301
NM_019647.5	ILMN_201530	RPL21	-2.01044	8.79358	0.00845889
NM_024428.2	ILMN_210117	2810410M20RIK	-2.01151	9.47725	0.0022858
NM_008847.2	ILMN_257277	PIP5K1A	-2.01272	12.3627	0.00776343
XR_033441.1	ILMN_313100	LOC100047323	-2.01332	10.6556	0.000631639
NM_030241.2	ILMN_210263	SETD8	-2.01491	10.2479	0.00562073
NM_134002.1	ILMN_212758	CSNK1G2	-2.01583	9.38979	0.00771644
NM_009469.3	ILMN_194402	ULK1	-2.01663	9.37524	0.0092702
XM_001476728.1	ILMN_313747	LOC100046741	-2.01951	11.004	0.000792968
NM_031163	ILMN_188506	COL2A1	-2.02302	12.8821	0.00409463
NM_026784.2	ILMN_220035	PMVK	-2.02587	9.7452	0.000750515
NM_146012.1	ILMN_214318	CTDSP2	-2.02773	11.5358	0.00350572
NM_019676.1	ILMN_214545	PLCD1	-2.0349	11.4356	0.00557005
NM_008567.1	ILMN_218086	MCM6	-2.03673	8.03779	0.00309246
NM_027855.2	ILMN_244468	0610007C21RIK	-2.03681	9.35441	0.0060503
NM_011759.1	ILMN_189448	ZFP41	-2.04414	7.8602	0.00386144
AK049953	ILMN_205715	C630024B01RIK	-2.0513	8.02832	0.0092702
NM_013685.2	ILMN_213377	TCF4	-2.05334	11.0792	0.00105291
NM_010953.1	ILMN_215973	OC90	-2.06073	7.74232	0.00856487
NM_130860.2	ILMN_217500	CDK9	-2.06284	8.13434	0.00225358
NM_007740.2	ILMN_248315	COL9A1	-2.06678	7.15752	0.000504762
NM_001081286.1	ILMN_244810	FAT1	-2.0668	11.6769	0.00166747
NM_022327.4	ILMN_211875	RALB	-2.06747	10.598	0.000983526
NM_025383.2	ILMN_224438	NECAP2	-2.07154	10.8202	0.00790496
NM_001025568.1	ILMN_232059	PDE1C	-2.07192	7.34361	0.0034209
NM_008441.2	ILMN_207470	KIF1B	-2.07242	10.5194	0.00863261
NM_001039387.1	ILMN_242271	NELF	-2.07433	9.56255	0.00836865
NM_029357.3	ILMN_209630	PCDH1	-2.0755	6.99157	0.00824725
XM_181318.4	ILMN_218251	2310004N24RIK	-2.07604	7.35008	0.00688166
NM_008160.5	ILMN_218864	GPX1	-2.0821	11.0917	0.0028559
NM_026760.2	ILMN_217389	2310036O22RIK	-2.0865	12.4787	0.000805515
NM_016750.1	ILMN_222997	H2AFZ	-2.09144	10.0105	0.00381005
NM_009131.2	ILMN_235863	CLEC11A	-2.09327	10.6816	0.00533056
NM_172600.2	ILMN_216241	6720456H20RIK	-2.09496	8.23137	0.00298796
AK052570	ILMN_203440	D530030K12RIK	-2.09746	7.33092	0.00689509
NM_130895.2	ILMN_254727	ADARB1	-2.09749	8.82536	0.00683529
NM_019748.1	ILMN_185054	SAE1	-2.09757	8.31584	0.00119609
NM_133815	ILMN_194828	LBR	-2.10245	10.8506	0.00675181
NM_053164.3	ILMN_209684	MRPL43	-2.10255	10.0121	0.00253371
NM_028127.3	ILMN_253678	FRMD6	-2.10321	10.394	0.00230966
NM_023142.1	ILMN_211123	ARPC1B	-2.10322	11.2356	0.00277216
NM_029619.2	ILMN_218734	MSRB2	-2.1061	8.07418	0.00335651
NM_021539.4	ILMN_245985	WSB2	-2.10715	12.2018	0.000832522
NM_029081.1	ILMN_215486	5730419I09RIK	-2.11222	9.99469	0.0065446
NM_013928.2	ILMN_216237	SCHIP1	-2.11439	8.10933	0.0015598
NM_013905.3	ILMN_223024	HEYL	-2.11588	7.67523	0.00689967
NM_009365.2	ILMN_216486	TGFB1I1	-2.11628	9.01851	0.00100897
NM_019402.1	ILMN_216561	PABPN1	-2.11632	11.5173	0.00138112
NM_011949.3	ILMN_209983	MAPK1	-2.11991	10.3704	0.00337248
NM_010052.4	ILMN_257636	DLK1	-2.12054	7.76825	0.00164684
NM_133966.2	ILMN_218829	TAF5L	-2.12132	8.44693	0.000745955
NM_148928.1	ILMN_214368	GTF3C5	-2.12145	8.46353	0.00352387
XM_194337.7	ILMN_198629	MEGF8	-2.12446	11.4464	0.0023124
NM_008304.2	ILMN_211837	SDC2	-2.12722	10.5789	0.00622179
NM_011563.4	ILMN_213562	PRDX2	-2.12908	12.1377	0.00967496
NM_010129.1	ILMN_210437	EMP3	-2.13009	10.8285	0.0057024
NM_172413.2	ILMN_211579	RAP2C	-2.13057	8.2321	0.0025202
NM_009842.1	ILMN_253872	CD151	-2.13178	11.5491	0.000607704
NM_008621.2	ILMN_209375	MPP1	-2.13452	7.79553	0.00113778
NM_025831.3	ILMN_213346	1300014I06RIK	-2.13773	9.08071	0.00542115
NM_021528.2	ILMN_219540	CHST12	-2.13834	8.09594	0.00287488
XM_357315.1	ILMN_199761	LOC383897	-2.13852	8.51666	0.00869493
NM_001014288.2	ILMN_229755	PTPRD	-2.13932	9.73335	0.00763463
NM_028125.2	ILMN_225990	ZBTB46	-2.14015	8.33676	0.000907201
NM_001042607.1	ILMN_241096	RYK	-2.14055	11.2934	0.0015598
AK021356	ILMN_202677	SIAT7C	-2.14162	7.58157	0.00159364
NM_026033.1	ILMN_209270	GATAD1	-2.14162	9.32516	0.00199782
NM_001083936.1	ILMN_314683	PTHR1	-2.142	12.7682	0.00912153
NM_016911.4	ILMN_212670	SRPX	-2.14348	7.63939	0.00656858
NM_025888.5	ILMN_208819	KCTD20	-2.14636	10.434	0.00725112
AK032274	ILMN_203129	6430514E02RIK	-2.1468	7.99454	0.00612675
XM_283804.7	ILMN_212498	9830001H06RIK	-2.14738	7.16777	0.00949986
NM_021540.3	ILMN_218606	RNF130	-2.1483	9.59128	0.00541062
NM_001013378.1	ILMN_259771	USPL1	-2.15468	10.8247	0.000937299
NM_144897.1	ILMN_232292	APOA1BP	-2.1568	11.6784	0.00263775
NM_029846.3	ILMN_211902	ATG16L1	-2.15745	11.2112	0.000498738
NM_027154.3	ILMN_246128	TMBIM1	-2.15994	11.6794	0.00386144
NM_001081346.1	ILMN_244083	RTKN2	-2.16244	7.14506	0.00132473
NM_010220.2	ILMN_220152	FKBP5	-2.16292	8.49215	0.00257296
NM_025735.1	ILMN_211286	MAP1LC3A	-2.16369	10.9158	0.00284647
AK051309	ILMN_205501	D130032J17RIK	-2.16718	7.60162	0.00304853
NM_172528.2	ILMN_219669	LRRC1	-2.16719	10.8125	0.00169836
NM_016862.3	ILMN_242042	VTI1A	-2.1684	9.78465	0.000844584
AK041036	ILMN_205464	A530065H22RIK	-2.16841	8.88869	0.00449711
NM_009199.2	ILMN_208829	SLC1A1	-2.1688	9.17763	0.0022119
NM_013758.2	ILMN_208695	ADD3	-2.16972	9.01216	0.00244582
NM_001048141.1	ILMN_241360	BDNF	-2.17776	7.74285	0.00470041
NM_053162.2	ILMN_222071	MRPL34	-2.17813	10.3777	0.00152592
NM_133926.2	ILMN_216496	CAMK1	-2.17936	9.21256	0.00489273
NM_008258.1	ILMN_223034	HN1	-2.18051	11.3363	0.000792968
NM_012027	ILMN_186130	AA536749	-2.18131	11.2618	0.0007641
XM_128715.5	ILMN_216617	E130307D12	-2.18389	9.75781	0.00619606
NM_145478.1	ILMN_220103	PIM3	-2.18672	10.1663	0.00759337
XM_001480380.1	ILMN_311557	LOC100048613	-2.1883	12.3451	0.00347419
NM_007554.2	ILMN_223427	BMP4	-2.18831	8.5594	0.00391535
XM_140204.7	ILMN_214989	ASXL3	-2.19375	8.20522	0.00337279
NM_020255.2	ILMN_219671	SCAND1	-2.19469	8.90532	0.0066057
NM_026347	ILMN_211924	4833421E05RIK	-2.19741	7.59215	0.00957521
NM_009083.2	ILMN_201558	RPL30	-2.20993	10.5661	0.00596233
NM_010148	ILMN_184371	EPN2	-2.21117	7.48266	0.00430292
NM_172569.3	ILMN_194822	UNK	-2.21222	10.1597	0.000924272
XM_001000541.1	ILMN_224379	5330439J01RIK	-2.21361	9.33815	0.00946426
NM_019511.3	ILMN_222398	RAMP3	-2.2153	7.42366	0.00213715
NM_001081226.1	ILMN_245487	2310009B15RIK	-2.21603	10.2983	0.0015285
NM_011160.2	ILMN_240590	PRKG1	-2.21747	8.50678	0.00254584
NM_001048146.1	ILMN_240407	AZI2	-2.21899	8.27121	0.00152657
NM_021513.1	ILMN_208715	THAP11	-2.22637	11.3655	0.000638392
NM_026381.3	ILMN_213368	SCOTIN	-2.23471	11.7639	0.000391743
NM_019674.3	ILMN_214961	PPP4C	-2.23733	12.5864	0.00248383
XM_128511.3	ILMN_186795	SCL0001647.1_23	-2.23922	7.48198	0.00337953
NM_177030.3	ILMN_219753	DOCK6	-2.24495	11.5903	0.0034548
NM_001044383.1	ILMN_251451	UBTF	-2.24781	11.1335	0.00115424
NM_001013370.1	ILMN_253855	SESN1	-2.25271	11.3156	0.00273015
NM_016882.3	ILMN_218674	SART1	-2.25358	8.07092	0.00136055
NM_024256.2	ILMN_220998	B3GAT3	-2.25361	8.24323	0.00327869
NM_024188.5	ILMN_210014	OXCT1	-2.25489	9.52846	0.00315646
XM_135485	ILMN_186598	DHRSX	-2.25529	8.34267	0.00541062
NM_194342.1	ILMN_248474	UNC84B	-2.25534	12.4406	0.000581904
NM_007792.3	ILMN_220392	CSRP2	-2.25666	10.227	0.0039948
NM_021474.2	ILMN_220982	EFEMP2	-2.25845	11.7802	0.000813312
NM_001012400.1	ILMN_232763	AU022252	-2.26367	8.23037	0.0096307
NM_001004164.2	ILMN_234344	GNPTAB	-2.26778	8.0217	0.000452834
NM_028722.1	ILMN_210984	4121402D02RIK	-2.26813	8.25707	0.00260609
NM_028013.2	ILMN_221277	ENDOD1	-2.27173	9.22348	0.00422755
NM_078479.2	ILMN_222160	MRPS21	-2.28351	9.55054	0.00303583
	ILMN_193782	9430080K19RIK	-2.28363	12.3615	0.00132136
NM_011309.3	ILMN_214542	S100A1	-2.29072	7.34895	0.00128813
NM_010683.2	ILMN_232528	LAMC1	-2.30182	10.183	0.00084511
NM_001024927.2	ILMN_256495	PITPNM3	-2.30498	7.61449	0.00377499
NM_016894.2	ILMN_221353	RAMP1	-2.30509	11.6968	0.00964836
XM_001477665.1	ILMN_313723	LOC100047214	-2.31266	11.1448	0.00138112
NM_009721.4	ILMN_223681	ATP1B1	-2.31629	11.134	0.00499482
NM_007801.1	ILMN_241653	CTSH	-2.31642	10.6754	0.00282175
NM_080643.2	ILMN_255753	CASKIN2	-2.31645	9.09415	0.00789568
NM_175036	ILMN_210235	OBRGRP	-2.31671	11.8684	0.00126789
NM_152808.2	ILMN_209839	SLC44A2	-2.3194	12.9629	0.00126402
NM_009396.1	ILMN_186750	TNFAIP2	-2.31992	10.7112	0.00292911
XM_289699.2	ILMN_213936	GTF2I	-2.32053	13.3693	0.000278607
XM_149644.3	ILMN_198108	LOC380617	-2.32192	9.23728	0.00605001
NM_013753.1	ILMN_213547	X99384	-2.32458	7.59716	0.00337953
NR_003619.1	ILMN_324368	6330549D23RIK	-2.32636	10.0681	0.00166747
NM_020507.3	ILMN_185832	TOB2	-2.32722	8.47885	0.000600161
NM_009125.2	ILMN_210653	ATXN2	-2.3278	11.1036	0.00133211
NM_001034030.1	ILMN_229871	LIMK2	-2.3282	10.2241	0.00386144
NM_027052.3	ILMN_219446	SLC38A4	-2.33372	9.3706	0.00460186
NM_013718.2	ILMN_189681	TRAPPC3	-2.33527	7.81488	0.000866595
NM_009469.3	ILMN_194402	ULK1	-2.33938	10.4486	0.00660927
NM_030238.2	ILMN_217915	DYNC1H1	-2.34515	10.7287	0.00231931
NM_026439.2	ILMN_252787	CCDC80	-2.34781	12.8788	0.00216479
XM_001475483.1	ILMN_314074	LOC100046056	-2.35328	9.70755	0.00869493
NM_025387.2	ILMN_186398	TMEM14C	-2.35393	8.02517	0.00826823
NM_146193.2	ILMN_247386	BTBD1	-2.35396	9.69121	0.00203261
NM_009113.3	ILMN_218915	S100A13	-2.35453	12.1905	0.000181497
NM_080795.3	ILMN_209763	LNX2	-2.35544	7.73012	0.00270192
XM_001000692.2	ILMN_234804	MKI67	-2.35557	7.47816	0.00710307
NM_016786.3	ILMN_213294	UBE2K	-2.36283	9.60068	0.00134098
NM_007415.2	ILMN_211978	PARP1	-2.36484	10.0228	0.00406731
NM_027911.3	ILMN_212887	RAVER1	-2.37528	9.64829	0.00382139
NM_008538.2	ILMN_255883	MARCKS	-2.37727	8.35421	0.00724939
XM_924988.3	ILMN_248084	NDUFA11	-2.38086	9.93164	0.000632205
XM_134668.2	ILMN_198976	LOC234987	-2.38578	10.4613	0.0078075
NM_023878.2	ILMN_209356	CLDN10	-2.39071	7.73908	0.00436726
NM_080795.3	ILMN_209763	LNX2	-2.39259	8.41296	0.00258829
NM_001033271.3	ILMN_253733	TMEM55B	-2.39387	7.81895	0.00749207
NM_027189.2	ILMN_219477	GEMIN7	-2.39473	8.02188	0.00522712
NM_027008.1	ILMN_214977	KCTD5	-2.39667	8.30068	0.00136354
NM_009194.2	ILMN_211631	SLC12A2	-2.39881	8.95081	0.00187965
NM_011653.2	ILMN_255437	TUBA1A	-2.39907	11.6611	0.00280646
NM_029612.3	ILMN_215754	SLAMF9	-2.40275	7.05268	0.00744652
NM_153420.2	ILMN_256033	ACPL2	-2.40441	12.3595	0.00405566
XM_908180.3	ILMN_251155	2310047A01RIK	-2.40615	10.9266	0.0059492
NM_145929.1	ILMN_214288	GGA1	-2.41081	8.19382	0.00751779
NM_007421.1	ILMN_210075	ADSSL1	-2.41368	9.13491	0.00590863
NM_013869.3	ILMN_188221	TNFRSF19	-2.41565	7.59262	0.00107874
NM_177547.3	ILMN_213787	SGK3	-2.41689	7.42982	0.000852946
NM_018788.2	ILMN_210987	EXTL3	-2.41881	9.79037	0.00877407
NM_013718.2	ILMN_189681	TRAPPC3	-2.4208	10.2858	0.00122081
AK009261	ILMN_201769	MVK	-2.42401	7.63616	0.00337953
NM_138756.4	ILMN_232792	SLC25A36	-2.42899	7.26798	0.00752522
NM_011639.2	ILMN_186044	TRIP6	-2.43215	8.92996	0.000977172
NM_030060.2	ILMN_229747	BATF3	-2.43308	8.53298	0.00516862
NM_019922.1	ILMN_216972	CRTAP	-2.43401	11.2528	0.00324114
NM_153537.3	ILMN_211406	PHLDB1	-2.43596	10.1661	0.00468362
NM_001025250.2	ILMN_224512	VEGFA	-2.43729	9.78535	0.0046983
NM_025657.2	ILMN_215482	LRRC57	-2.43764	7.39806	0.00259323
AK008185	ILMN_202429	MAPBPIP-PENDING	-2.44196	10.5248	0.00488516
NM_026347.3	ILMN_233545	IAH1	-2.44214	9.17821	0.00434975
XM_001479392.1	ILMN_317292	LOC100047827	-2.44325	9.97664	0.00410767
NM_011417.2	ILMN_221451	SMARCA4	-2.44372	9.45576	0.0048806
NM_007522.2	ILMN_213429	BAD	-2.44828	9.9405	0.000523279
NM_026938.1	ILMN_225101	TMEM160	-2.44842	12.6185	0.000913029
NM_134154.3	ILMN_220462	SLC25A45	-2.44947	8.39095	0.00205125
NM_023516.3	ILMN_222570	2310016C08RIK	-2.44974	8.87951	0.000853992
NM_133978.1	ILMN_214480	CMTM7	-2.45271	8.25098	0.00135651
	ILMN_187288	6720458D17RIK	-2.45272	7.64718	0.00146996
NM_010273.3	ILMN_209821	GDI1	-2.45424	12.1675	0.000421462
NM_010288.2	ILMN_217762	GJA1	-2.45462	12.038	0.000381676
NM_011137	ILMN_188508	POU2F1	-2.4593	8.54626	0.00131774
AK031171	ILMN_202828	MSN	-2.46033	9.19398	0.00103632
NM_175387.2	ILMN_246554	RBM9	-2.46039	9.24034	0.000619152
NM_138752.2	ILMN_210871	PLEKHG2	-2.46461	8.37877	0.00604554
NM_007930.3	ILMN_217201	ENC1	-2.46663	11.7071	0.00264166
NM_009534.2	ILMN_191353	YAP1	-2.47073	10.1523	0.00404916
NM_001033908.1	ILMN_252613	MED22	-2.47153	7.74708	0.000914616
NM_007556.2	ILMN_219171	BMP6	-2.47641	8.45809	0.00890617
NM_011065.2	ILMN_221472	PER1	-2.47739	9.18978	0.00220278
NM_027189.1	ILMN_219477	GEMIN7	-2.47964	9.05314	0.00337953
NM_019472.1	ILMN_237017	MYO10	-2.4814	8.51099	0.0036567
NM_009087.1	ILMN_213204	POLR1D	-2.48383	7.83369	0.00140004
NM_013881.3	ILMN_186492	ULK2	-2.484	8.34607	0.00250142
NM_001079822.1	ILMN_234692	TCF3	-2.4863	9.87553	0.00249205
NM_023672.2	ILMN_220577	SSBP3	-2.50258	9.14221	0.00540045
NM_144861.2	ILMN_239185	RPRD1A	-2.50397	8.36768	0.0028734
NM_013494.2	ILMN_223071	CPE	-2.50912	11.654	0.0047305
NM_019709.3	ILMN_217441	MBTPS1	-2.51134	8.37288	0.000454192
XM_903145.3	ILMN_248201	1810043H04RIK	-2.5151	7.55781	0.00746659
NM_008549.1	ILMN_210434	MAN2A1	-2.51613	7.7834	0.00185941
NM_031868.2	ILMN_209364	PPP1CA	-2.51675	7.78588	0.00281875
NM_133788.1	ILMN_255616	ICMT	-2.51958	10.6787	0.000952603
NM_026601.1	ILMN_234981	HYI	-2.52151	9.57777	0.00828114
NM_029512.2	ILMN_236127	TTPAL	-2.52224	8.25349	0.00639148
NM_145488.1	ILMN_209328	PEX6	-2.52695	10.4569	0.00511208
NM_008801.2	ILMN_213122	PDE6D	-2.52771	7.30109	0.00297081
NM_022033.2	ILMN_219609	OXCT2A	-2.53118	7.50503	0.000408617
NM_023740.1	ILMN_226990	ZDHHC16	-2.53336	9.0974	0.0028734
NM_030131.2	ILMN_229854	CNIH4	-2.53796	9.54011	0.00137057
AK051967	ILMN_204940	D230026E03RIK	-2.54067	7.17116	0.00970835
NM_025277.3	ILMN_251418	GNG10	-2.54111	8.83981	0.00454627
NM_011877.1	ILMN_209949	PTPN21	-2.54345	9.95339	0.00257277
NM_001005507.1	ILMN_250652	SMG7	-2.54439	9.99304	0.000115184
NM_026931.2	ILMN_244609	1810011O10RIK	-2.54631	7.23312	0.00073124
NM_028493.2	ILMN_214514	RHOBTB3	-2.54986	10.4759	0.0011774
NM_133219.1	ILMN_210789	GCNT2	-2.55043	12.1059	0.00146523
NM_025573.3	ILMN_221399	SFRS9	-2.5524	10.9091	0.000849597
NM_026938.1	ILMN_225101	TMEM160	-2.55294	11.9332	0.000361016
NM_022305.3	ILMN_216102	B4GALT1	-2.55682	8.16356	0.000452418
XM_001472253.1	ILMN_325481	LOC100044439	-2.55859	7.74769	0.00380314
NM_080855.1	ILMN_188723	ZCCHC14	-2.56356	7.93091	0.00279326
NM_008975.2	ILMN_213418	PTP4A3	-2.56664	9.46029	0.00883494
NM_025455.2	ILMN_218313	CCDC28B	-2.56678	9.85075	0.00423202
NM_023465.3	ILMN_218430	CTNNBIP1	-2.5729	8.95942	0.00303072
NM_025976.3	ILMN_259673	BFAR	-2.5779	11.1703	0.000403278
NM_026324.2	ILMN_209765	KIRREL3	-2.58196	7.18209	0.000256159
NM_027008.1	ILMN_214977	KCTD5	-2.58286	9.72718	0.000536607
NM_145562.2	ILMN_216760	9130213B05RIK	-2.58559	8.31498	0.00652551
XM_001475019.1	ILMN_324495	LOC100045780	-2.58618	8.32749	0.00233679
NM_010890.3	ILMN_209285	NEDD4	-2.58834	12.3437	0.00797281
NM_008557.1	ILMN_209417	FXYD3	-2.59303	12.4111	0.00598723
NM_008566.2	ILMN_221972	MCM5	-2.59767	8.75887	0.00936272
NM_019923.3	ILMN_217454	ITPR2	-2.59958	10.6298	0.000835106
NM_029999.3	ILMN_215742	LBH	-2.59961	7.6178	0.00043985
NM_007802.3	ILMN_219610	CTSK	-2.60523	12.7535	0.0022128
NM_010415.1	ILMN_218639	HBEGF	-2.60604	8.03264	0.00327106
NM_025798.3	ILMN_222943	HINT3	-2.60612	9.5988	0.000533089
AK013026	ILMN_202042	ANXA6	-2.60979	7.85643	0.000940086
NM_146168.1	ILMN_221426	AW146242	-2.6104	9.44174	0.00470041
NM_008850.1	ILMN_221795	PITPNA	-2.61254	10.5161	0.00244638
NM_001013753.1	ILMN_236878	PCDH17	-2.62449	8.26019	0.00118582
NM_007581.2	ILMN_212429	CACNB3	-2.62979	8.7335	0.00325254
NM_001012310.1	ILMN_250949	AI132487	-2.6392	8.72662	0.00309246
NM_010860	ILMN_223532	MYL6	-2.64359	12.9143	0.000137158
XM_899874.3	ILMN_244950	EG433229	-2.64375	8.85954	0.000863703
XM_979372.1	ILMN_242281	LOC665181	-2.64422	9.69668	0.000491316
NM_008230.4	ILMN_242858	HDC	-2.64942	7.85776	0.0034548
NM_181404.5	ILMN_223226	KANK1	-2.65095	9.32115	0.00183174
NM_001081390.1	ILMN_236865	PALLD	-2.6594	8.35023	0.0024526
NM_177595.3	ILMN_219001	MKX	-2.65974	9.29741	0.00202508
NM_198160.1	ILMN_209725	SMARCC2	-2.65977	8.92394	0.000286768
NM_178184.1	ILMN_214020	HIST1H2AN	-2.65986	8.64439	0.0034209
NM_010128.4	ILMN_213976	EMP1	-2.66081	12.9442	0.000430423
NM_026835.2	ILMN_208807	MS4A6D	-2.66141	7.90872	0.00303583
NM_007657.2	ILMN_220691	CD9	-2.66292	11.9082	0.000607921
XM_001473196.1	ILMN_312038	ZFP618	-2.66311	7.593	0.000951642
NM_001081212.1	ILMN_231797	IRS2	-2.66404	11.6977	0.000525211
NM_145940.2	ILMN_209931	WIPI1	-2.67439	11.5808	0.000279202
NM_001081750.1	ILMN_253022	ZFP664	-2.67941	9.28701	0.00224213
NM_016769	ILMN_223981	SMAD3	-2.67973	9.13009	0.00683621
NM_023884.2	ILMN_238709	RALGPS2	-2.68618	7.96973	0.0025202
NM_198164.2	ILMN_228028	CDC2L6	-2.69045	10.2983	0.000465537
NM_026836.1	ILMN_212607	TAF11	-2.69094	8.7682	0.00136693
NM_001013380.1	ILMN_257602	DYNC1LI2	-2.692	9.52884	0.000558907
NM_008565.2	ILMN_218428	MCM4	-2.69259	10.4398	0.00783165
AK012678	ILMN_202500	6230425C21RIK	-2.70528	6.81355	0.0041215
NM_029649.1	ILMN_220934	TMEM101	-2.70598	10.3414	0.00239733
NM_007426.3	ILMN_213914	ANGPT2	-2.70611	8.31762	0.00232454
NM_009373.3	ILMN_218177	TGM2	-2.70627	11.8572	0.0052834
XM_001479670.1	ILMN_325188	LOC100048169	-2.71015	7.48702	0.000266402
NM_015744	ILMN_189554	ENPP2	-2.71047	8.61489	0.00127531
NM_007913.5	ILMN_215729	EGR1	-2.71055	10.5966	0.00642583
NM_008983.1	ILMN_227089	PTPRK	-2.718	10.0223	0.00163277
NM_022814.2	ILMN_218126	SVEP1	-2.72923	7.58089	0.00234396
NM_207666.2	ILMN_218738	DLK2	-2.72982	11.2561	0.000381676
NM_020006.1	ILMN_220907	CDC42EP4	-2.73381	10.378	0.00173869
NM_001045523.1	ILMN_253102	BAHD1	-2.7347	8.69736	0.000628259
NM_010019.2	ILMN_216280	DAPK2	-2.73974	8.15017	0.00276805
NM_026849.1	ILMN_209195	MTMR14	-2.74017	9.22839	0.000564848
NM_007590.3	ILMN_219075	CALM3	-2.74368	12.0589	0.000314389
NM_080560.3	ILMN_193206	UBE2N	-2.74907	8.36792	0.000334082
XM_001477683.1	ILMN_319248	LOC100042179	-2.74965	10.5868	0.00598535
AK084012	ILMN_206729	SLIT2	-2.75532	7.68495	0.00040662
NM_019963.1	ILMN_215301	STAT2	-2.75961	8.06283	0.000227164
NM_001024458.2	ILMN_256671	ADD1	-2.76639	11.8277	0.000157286
NM_001024922.2	ILMN_247720	DDX49	-2.76859	7.82134	0.0010101
NM_197988.1	ILMN_218719	1190005I06RIK	-2.77231	8.91225	0.00817948
NM_001013370.1	ILMN_253855	SESN1	-2.77384	10.5412	0.00027587
NM_008856.3	ILMN_223094	PRKCH	-2.77607	7.75532	0.00218898
NM_010148.2	ILMN_235437	EPN2	-2.77989	8.30964	0.000552745
NM_009752.1	ILMN_255960	GLB1	-2.781	9.74565	0.00279124
XM_919493.2	ILMN_230750	PCSK6	-2.78469	12.5291	0.000273324
NM_025598.1	ILMN_208838	2700038C09RIK	-2.78491	9.64163	0.000603863
NM_009082.2	ILMN_221019	RPL29	-2.78598	13.2715	0.00013294
NM_010127.3	ILMN_208766	POU6F1	-2.78621	9.27518	0.00112606
NM_001007223.2	ILMN_253386	CLEC3A	-2.80705	9.76751	0.00450291
NM_027494.2	ILMN_236954	ZCCHC8	-2.80918	10.0115	0.000521146
NM_007383.2	ILMN_210961	ACADS	-2.81112	10.7274	0.00168871
NM_020618.3	ILMN_210923	SMARCE1	-2.81438	8.80307	0.00539022
NM_011173.2	ILMN_222024	PROS1	-2.82212	8.81568	0.00781912
NM_197940.1	ILMN_219161	WIPF2	-2.82459	9.88339	0.000195662
NM_009242.3	ILMN_257785	SPARC	-2.83197	8.80206	0.00485832
	ILMN_188042	C230082I21RIK	-2.83495	9.09752	0.00138112
NM_001037761.1	ILMN_253743	CAPZB	-2.83577	9.48183	0.000213677
NM_019487.3	ILMN_219559	HEBP2	-2.83616	9.87429	0.00166263
NM_207655.2	ILMN_211300	EGFR	-2.83633	8.15579	0.00187034
XM_001474179.1	ILMN_311790	LOC100045359	-2.84253	8.00404	0.00424863
NM_011200.2	ILMN_246397	PTP4A1	-2.84351	11.9913	0.0016103
NM_008505.3	ILMN_223680	LMO2	-2.84568	7.66967	0.00300233
NM_019661.3	ILMN_219090	YKT6	-2.85384	10.2039	0.000756966
NM_022964.3	ILMN_190822	LAT2	-2.85547	9.58035	0.0015598
NM_007915.1	ILMN_245758	EI24	-2.85563	9.87933	6.8957e-05
NM_008551.1	ILMN_211278	MAPKAPK2	-2.86101	10.9535	0.000611493
NM_010453.2	ILMN_213378	HOXA5	-2.86325	8.75139	0.00798417
NM_029935.4	ILMN_230605	4631426J05RIK	-2.8674	8.40775	0.00195038
NM_028922.1	ILMN_248075	PPAPDC2	-2.87056	8.67016	0.00136111
NM_011711.1	ILMN_209834	FMNL3	-2.88286	10.4691	0.000631639
NM_009895.3	ILMN_220158	CISH	-2.88365	8.06484	0.00272639
NM_016921.2	ILMN_214067	TCIRG1	-2.88469	8.49642	0.00112606
NM_054042.2	ILMN_216345	CD248	-2.88475	7.49119	0.00759337
NM_021542.2	ILMN_218669	KCNK5	-2.88524	10.7939	9.21252e-05
NM_207680.2	ILMN_222050	BCL2L11	-2.88589	8.64285	0.00455325
NM_144560.2	ILMN_223362	GAS2L1	-2.89164	8.57948	0.0002051
NM_133191.2	ILMN_212969	EPS8L2	-2.8969	8.39579	0.00830495
NM_016701.3	ILMN_214744	NES	-2.89797	9.11085	0.00182583
NM_053102.2	ILMN_251840	2015-09-01	-2.89971	9.09623	0.00110378
NM_010516.1	ILMN_219519	CYR61	-2.90041	9.56695	0.00772668
NM_027874.2	ILMN_218794	CSNK1D	-2.90961	10.0186	0.00040662
NM_025427.2	ILMN_209224	1190002H23RIK	-2.91016	11.6083	0.000244713
NM_016686.3	ILMN_186615	VEZF1	-2.91552	9.69822	0.003062
NM_001024458.1	ILMN_256671	ADD1	-2.91843	10.5906	0.000953282
NM_175638.2	ILMN_259216	WNK4	-2.91932	12.3732	0.00021465
NM_025539.2	ILMN_221984	NUDT2	-2.92209	8.84156	0.000821132
NM_001038998.1	ILMN_251267	CCDC23	-2.9233	11.5596	0.000319776
	ILMN_193477	6230400G14RIK	-2.92523	7.9559	0.00116549
NM_018771.3	ILMN_209294	GIPC1	-2.92738	8.67437	0.000487907
NM_011199.1	ILMN_213298	PTHR1	-2.92835	13.3257	0.00615535
NM_029787.2	ILMN_213414	CYB5R3	-2.9299	10.1491	0.00418728
NM_134189.2	ILMN_212503	GALNT10	-2.93439	8.4269	0.00713185
NM_001038499.1	ILMN_237524	ARSI	-2.94753	7.27917	0.000268643
NM_026861.2	ILMN_236114	UBAC2	-2.94951	8.91777	0.000683455
NM_173402.1	ILMN_217718	RGS12	-2.95374	8.83253	0.000143976
NM_001099624.1	ILMN_311023	RAPGEF2	-2.96303	8.14765	0.000419075
NM_001037221.1	ILMN_237519	SAMD4	-2.96474	7.76179	0.00314035
XM_124187.1	ILMN_196382	1100001F19RIK	-2.96632	8.67051	0.000126757
NM_010784.4	ILMN_213817	MDK	-2.96949	9.33471	0.000328632
NM_001038642.1	ILMN_233668	ETS1	-2.97383	10.9906	0.000851082
NM_010887.1	ILMN_212301	NDUFS4	-2.97652	10.4217	0.00100444
NM_007424.2	ILMN_213699	ACAN	-2.97856	12.1519	0.000111517
NM_139001.2	ILMN_215416	CSPG4	-2.97976	11.4745	0.000323708
NM_008677.1	ILMN_221982	NCF4	-2.97982	7.89219	0.00473092
NM_026703.2	ILMN_217333	NDUFA8	-2.98754	10.7449	0.000217589
NM_007528.2	ILMN_212741	BCL6B	-2.9888	7.96373	0.00107279
XR_001819.2	ILMN_231101	LOC630936	-2.99729	8.69785	4.32535e-05
NM_024452.2	ILMN_209553	LUZP1	-3.00573	10.269	0.000227466
NM_001080930.1	ILMN_242111	ATXN1L	-3.00633	9.97711	0.000767109
NM_007602.3	ILMN_212539	CAPN5	-3.01102	10.3092	0.00148002
XM_132089.7	ILMN_222832	GPR125	-3.01425	11.0003	0.000229314
NM_011046.2	ILMN_220703	FURIN	-3.02008	10.5813	0.0004573
NM_009923.1	ILMN_222860	CNP	-3.02213	9.62414	0.00463407
NM_001077696.1	ILMN_239334	HDAC5	-3.02365	10.3686	0.00331426
NM_010278.1	ILMN_210540	GFI1	-3.02565	6.92607	0.000852193
NM_133765.2	ILMN_217743	FBXO31	-3.0293	9.25265	0.000653702
NM_026753.2	ILMN_213439	1110019N10RIK	-3.03123	9.68004	0.00295987
NM_173437.1	ILMN_240423	NAV1	-3.03838	9.46332	0.000134487
XM_127673	ILMN_187988	ANKRD28	-3.04466	9.70018	0.00487544
NM_030004.2	ILMN_217939	CRYL1	-3.04644	9.70332	0.00131257
NM_009614.2	ILMN_220142	ADAM15	-3.05182	9.63529	0.00129556
NM_013767.5	ILMN_212404	CSNK1E	-3.05375	8.77944	0.000269982
NM_011893.2	ILMN_251186	SH3BP2	-3.0569	10.5065	0.000292034
NM_008973.2	ILMN_226950	PTN	-3.06596	8.43903	0.00255332
NM_028850.3	ILMN_223679	CHIC2	-3.07069	11.031	0.000399115
AK040413	ILMN_203960	SNTB2	-3.07532	7.91401	0.00224494
NM_007558.1	ILMN_232659	BMP8A	-3.08248	11.1259	0.00224486
NM_178162.2	ILMN_210893	AGFG2	-3.08349	8.91134	0.000391743
NM_010516.1	ILMN_219519	CYR61	-3.10504	8.6244	0.00684193
NM_001081171.2	ILMN_245982	LAMA5	-3.11072	8.28128	0.00203544
NM_053252.2	ILMN_221678	EHBP1L1	-3.11764	9.36856	0.000607921
XM_925296.2	ILMN_255470	LOC640739	-3.11769	7.88709	0.00297081
NM_009234.5	ILMN_211466	SOX11	-3.12134	7.89126	0.000195333
NM_010217.1	ILMN_250396	CTGF	-3.12904	13.9109	4.32535e-05
XM_977462.2	ILMN_236615	ZNF512B	-3.14575	9.74008	0.000552745
XM_147847.4	ILMN_222535	SPATA13	-3.14688	10.9384	0.000266875
NM_024461.2	ILMN_210139	1810037I17RIK	-3.14844	12.0425	5.76696e-05
NM_176995.2	ILMN_213969	C230078M08RIK	-3.1492	8.42701	0.00313624
NM_028190.2	ILMN_214724	LUC7L	-3.15318	7.98644	0.00249205
NM_026983.1	ILMN_215397	1810033M07RIK	-3.15827	6.58487	0.000183722
NM_013691.1	ILMN_210110	THBS3	-3.17024	11.6176	0.00129323
NM_021375.3	ILMN_219357	RHBG	-3.17099	6.95182	0.000253112
NM_022420.1	ILMN_211032	GPRC5B	-3.17713	7.82551	0.0056811
NM_001024955.1	ILMN_244014	PIK3R1	-3.18293	9.09728	5.64614e-05
NM_023805.2	ILMN_222478	SLC38A3	-3.18389	10.4741	0.00576802
NM_024452.2	ILMN_209553	LUZP1	-3.18941	10.9865	0.000227466
NM_145929.1	ILMN_214288	GGA1	-3.19873	8.5307	0.000401794
NM_026183.2	ILMN_210868	1300013J15RIK	-3.19959	7.83684	0.0015598
NM_026436.3	ILMN_214221	TMEM86A	-3.19972	8.21232	0.00101613
NM_025976.1	ILMN_259673	BFAR	-3.2004	11.2775	8.04965e-05
NM_023910.5	ILMN_213540	TSC22D4	-3.2057	7.37168	0.000470162
XM_001474956.1	ILMN_313092	LOC100045890	-3.20694	8.04229	0.000458207
NM_001081232.1	ILMN_244310	D5ERTD579E	-3.21056	9.27562	0.000312561
NM_025888.3	ILMN_208819	KCTD20	-3.212	7.87261	0.000227466
NM_201362.1	ILMN_223560	CCDC68	-3.21948	8.06676	0.00210153
AK085196	ILMN_206653	D530007E13RIK	-3.22482	9.3581	0.000718626
NM_173437.1	ILMN_240423	NAV1	-3.22749	10.0887	0.000184074
NM_153161.1	ILMN_222839	BC037034	-3.22832	10.0769	0.00683637
AK020717	ILMN_202683	A230106J09RIK	-3.23133	9.91529	0.00740152
NM_011639.2	ILMN_186044	TRIP6	-3.23455	9.25817	0.00978177
NM_024173.1	ILMN_222537	ATP6V1G1	-3.24586	7.61586	0.0037994
NM_018774.3	ILMN_211724	PHC2	-3.24611	10.6357	7.95676e-05
NM_011520.3	ILMN_219906	SDC3	-3.24699	12.6981	7.79841e-05
NM_010109.2	ILMN_235749	EFNA5	-3.2516	9.82808	0.0010416
NM_030246.1	ILMN_189378	WDR21	-3.25378	8.91876	0.00614374
	ILMN_195201	1110046J11RIK	-3.25424	10.055	4.31558e-05
NM_146118.2	ILMN_208797	SLC25A25	-3.25441	8.90563	0.000529886
NM_009468.3	ILMN_218073	DPYSL3	-3.25645	7.95555	0.00191397
XM_138832.1	ILMN_197315	LOC238836	-3.25807	11.7302	0.000254776
NM_178604.3	ILMN_213208	TXNL4A	-3.26582	10.1896	0.00106843
NM_008905.1	ILMN_223154	PPFIBP2	-3.27283	8.25601	0.00522263
NM_026744.3	ILMN_223654	MRPL53	-3.27516	9.53911	5.4752e-05
NM_172604.3	ILMN_219254	SCARA3	-3.30032	8.89385	0.00887405
NM_008284.1	ILMN_253463	HRAS1	-3.31062	9.50045	0.0092702
NM_019479.2	ILMN_210674	HES6	-3.31283	9.78252	0.00110562
NM_080435.1	ILMN_219408	ADCY4	-3.32319	8.28142	0.00772668
NM_025401.3	ILMN_190383	UBL5	-3.32341	9.57863	0.000107988
NM_023850.1	ILMN_222161	CHST1	-3.32414	8.27949	6.15719e-05
NM_010818.3	ILMN_238664	CD200	-3.32977	7.82063	6.66291e-05
NM_013795.4	ILMN_245104	ATP5L	-3.33349	10.166	9.49941e-05
NM_026582.3	ILMN_224686	GPR177	-3.33852	8.75821	0.000897242
NM_010585.3	ILMN_218490	ITPR1	-3.34252	9.97738	0.00150642
NM_020618.3	ILMN_210923	SMARCE1	-3.34822	9.6439	0.00340176
NM_025857.2	ILMN_240948	2310007F21RIK	-3.35527	10.6298	0.000112804
NM_001081557.1	ILMN_236479	CAMTA1	-3.35628	8.1936	0.000779649
NM_138306.1	ILMN_210741	DGKZ	-3.36812	8.2462	0.00102631
XM_001475449.1	ILMN_315051	LOC100040961	-3.36852	8.65498	0.000100425
NM_176933	ILMN_188216	DUSP4	-3.37672	8.00433	0.00237398
NM_030060.1	ILMN_229747	9130211I03RIK	-3.37684	9.37009	0.000361876
NM_134002.1	ILMN_212758	CSNK1G2	-3.37941	11.1512	0.00214635
NM_177788.4	ILMN_218843	EXOC3L	-3.38463	8.14285	0.000986604
NM_022995.3	ILMN_186309	PMEPA1	-3.40071	7.89094	0.000155633
NM_172477.3	ILMN_218566	DENND2A	-3.40127	8.25675	0.000476947
NM_008609.3	ILMN_218758	MMP15	-3.4049	7.4802	0.00971273
NM_008695.2	ILMN_211992	NID2	-3.40512	10.6898	0.0025109
NM_010228.3	ILMN_219641	FLT1	-3.41634	8.99678	0.00379396
NM_008590.1	ILMN_212378	MEST	-3.41871	7.27472	0.00197527
NM_178204.1	ILMN_238009	HIST1H3D	-3.42018	7.64227	0.000466255
NM_011272.1	ILMN_245032	RLN1	-3.42378	8.13199	0.000513435
NM_019922.1	ILMN_216972	CRTAP	-3.43191	9.41591	0.00301858
NM_019636.2	ILMN_251192	TBC1D1	-3.44181	10.2804	0.000286768
NM_199322.1	ILMN_211477	DOT1L	-3.44622	7.91011	0.00231518
AF071071	ILMN_213435	MYAK	-3.45297	7.44963	0.00053021
NM_054043.3	ILMN_246867	MSI2	-3.4806	11.3967	0.000812488
NM_173370.3	ILMN_215908	CDS1	-3.48472	11.83	0.00011887
NM_021565.1	ILMN_209610	MIDN	-3.48601	12.3664	0.000130568
NM_013691.1	ILMN_210110	THBS3	-3.48629	9.1956	0.00290903
	ILMN_195241	A130038J17RIK	-3.48692	10.5134	0.000614205
NR_003634.1	ILMN_330456	RPS4Y2	-3.49544	8.88807	0.00154993
NM_145463.4	ILMN_210850	SHISA2	-3.50051	8.31749	0.00286322
AK051661	ILMN_205970	D130062J21RIK	-3.50168	7.293	0.00653573
	ILMN_192930	2900011L18RIK	-3.5021	7.96204	0.000130568
NM_146069.4	ILMN_243924	LRRC33	-3.50899	8.06616	0.00162674
NM_010517.3	ILMN_210225	IGFBP4	-3.51346	12.0665	0.00136679
NM_009287.4	ILMN_221367	STIM1	-3.52029	9.44135	0.000676551
NM_001001738.2	ILMN_242056	ITPRIP	-3.52097	9.21372	0.000481319
NM_172614.3	ILMN_259693	TMEM44	-3.52263	7.71682	5.47152e-05
NM_008380.1	ILMN_209192	INHBA	-3.5248	10.18	0.000983526
NM_016873.1	ILMN_192308	WISP2	-3.53061	8.28038	0.00112075
NM_019440.2	ILMN_219382	IIGP2	-3.54969	7.68822	0.00080392
XM_001479114.1	ILMN_319981	BC030336	-3.55239	8.36471	0.000149373
XM_355639.1	ILMN_196658	D930038J03RIK	-3.55474	9.27751	0.00100275
NM_007953.2	ILMN_223612	ESRRA	-3.55561	8.19851	0.00135828
XM_922019.2	ILMN_237018	CLASP1	-3.56032	9.44216	0.000321329
NM_001081337.1	ILMN_252697	SIPA1L2	-3.56111	7.97961	5.04893e-05
XM_912979.2	ILMN_250266	2310040A07RIK	-3.56713	7.53223	0.000412905
NM_008592.2	ILMN_214651	FOXC1	-3.58434	8.02787	0.000229624
NM_175121.3	ILMN_217242	SLC38A2	-3.58915	12.4915	0.00474552
NM_011202.2	ILMN_217275	PTPN11	-3.59608	8.18571	6.10402e-05
NM_080435.1	ILMN_219408	ADCY4	-3.60113	8.46354	0.0065208
NM_008250.1	ILMN_213507	HLX	-3.60479	8.52541	0.00027587
NM_026865.2	ILMN_209519	1700113I22RIK	-3.6078	9.85797	0.000426004
NM_001081033.1	ILMN_252545	PDE11A	-3.61005	7.82823	0.0009172
NM_011267.2	ILMN_209950	RGS16	-3.61138	7.76317	0.00259263
XR_033663.1	ILMN_313908	LOC624662	-3.61601	11.0564	1.42571e-05
NM_031997.3	ILMN_185813	TMEM2	-3.62336	8.9143	0.0017651
NM_144955.2	ILMN_221037	NKX6-1	-3.6307	8.18752	4.07641e-05
NM_144920.3	ILMN_213600	PLEKHA5	-3.63386	9.79614	0.000107442
NM_178185.1	ILMN_196731	HIST1H2AO	-3.64047	11.9321	0.000732656
NM_177133.2	ILMN_196575	E330018D03RIK	-3.65661	9.24993	0.00439938
NM_027242.3	ILMN_215670	2010007H12RIK	-3.68524	8.01309	0.000603863
NM_173386.3	ILMN_221292	E330016A19RIK	-3.68657	8.74273	0.00553077
NM_026950.3	ILMN_253516	OCIAD2	-3.70341	7.77735	0.000388716
NM_019518.2	ILMN_209500	GRASP	-3.70424	10.0742	0.000132446
NM_010226.1	ILMN_211525	FKHL18	-3.71184	7.6003	0.00304853
NM_177566.3	ILMN_196599	ARHGEF15	-3.72567	8.08474	0.00947053
NM_019444.2	ILMN_215597	RAMP2	-3.74024	7.52886	0.00410767
NM_009525.2	ILMN_191856	WNT5B	-3.74232	11.3786	0.000153577
NM_011500	ILMN_184393	STRN	-3.74626	8.42134	5.98067e-05
NM_013767.5	ILMN_212404	CSNK1E	-3.75691	10.4828	5.24355e-05
NM_010501.1	ILMN_214979	IFIT3	-3.75783	8.91443	0.00431446
NM_177364.3	ILMN_238063	SH3PXD2B	-3.77833	9.66969	0.00295317
NM_033037.3	ILMN_209177	CDO1	-3.79806	9.58676	0.00533056
NM_026820.2	ILMN_196778	IFITM1	-3.80341	7.59862	0.00406909
NM_144799.1	ILMN_212658	LMCD1	-3.81009	9.55151	0.000211494
NM_009199.2	ILMN_208829	SLC1A1	-3.81116	9.01616	0.00169402
AK054368	ILMN_205427	E330020G21RIK	-3.81138	8.08639	0.0002051
XM_205854	ILMN_186767	ITPKB	-3.81456	8.79651	6.61915e-05
NM_198048.1	ILMN_241135	PRX	-3.81734	7.72525	4.07641e-05
NM_011057.2	ILMN_211703	PDGFB	-3.82801	8.57834	0.000804462
NM_027318.3	ILMN_248042	ZNHIT1	-3.84483	9.78737	5.76696e-05
NM_007653.3	ILMN_214933	CD63	-3.85438	7.69285	0.000129617
NM_001012336.1	ILMN_225966	MDK	-3.85622	9.91273	1.66508e-05
NM_133648.1	ILMN_239508	SLC12A6	-3.86021	9.62197	0.00289461
NM_007955.2	ILMN_212328	PTPRV	-3.86064	7.20489	0.00224494
NM_010657	ILMN_189967	HIVEP3	-3.88363	9.45955	0.000279202
AK090210	ILMN_207404	G630019A19RIK	-3.89136	8.44804	0.000146162
NM_173397.2	ILMN_247458	D930001I22RIK	-3.89562	10.9324	8.23361e-05
NM_001004363.1	ILMN_234029	NUAK1	-3.89733	10.2029	0.000430423
NM_010859.1	ILMN_218112	MYL3	-3.91391	9.13963	0.000391642
NM_016981.2	ILMN_231165	SLC9A1	-3.9245	10.7615	6.8957e-05
NM_001001326.1	ILMN_235447	ST5	-3.92568	8.7304	0.00159618
NM_018796.2	ILMN_212511	EEF1B2	-3.92931	9.7285	0.00509079
XM_001476984.1	ILMN_310789	LOC100046883	-3.94448	9.61151	0.00664969
NM_183251.2	ILMN_223656	1810020D17RIK	-3.95118	8.77982	0.00615535
NM_029270.1	ILMN_222476	ARHGAP24	-3.95122	8.81277	0.00426047
NM_178188.3	ILMN_196727	HIST1H2AD	-3.95517	11.5047	0.00072378
NM_138595.1	ILMN_216697	GLDC	-3.95838	8.1613	0.000646823
NM_007689.4	ILMN_215425	CHAD	-3.96926	11.0546	0.0017115
NM_001077495.1	ILMN_256560	PIK3R1	-3.97236	10.0363	6.80967e-05
NM_013706.1	ILMN_258085	CD52	-3.97255	8.21858	0.00337248
NM_007681.2	ILMN_223574	CENPA	-3.97977	9.70918	0.00196598
NM_011711.1	ILMN_209834	FMNL3	-3.99525	9.38156	0.000216345
NM_133185.2	ILMN_227608	ROGDI	-3.99569	8.40121	6.80967e-05
NM_172741.2	ILMN_210024	4931406P16RIK	-4.0028	10.6685	4.07641e-05
NM_021278.2	ILMN_196070	TMSB4X	-4.00582	11.3241	0.00164762
NM_177068.3	ILMN_222159	OLFML2B	-4.00683	9.40268	0.00088956
NM_007722.3	ILMN_217785	CXCR7	-4.01664	9.89026	0.00605274
NM_011186.1	ILMN_211192	PSMB5	-4.01828	9.31337	0.00493798
NM_007431.1	ILMN_215583	AKP2	-4.02039	12.6344	1.92511e-05
NM_008342.2	ILMN_222264	IGFBP2	-4.02874	7.7779	0.000603863
NM_023061.1	ILMN_211310	MCAM	-4.0326	8.31118	0.0011774
NM_053273.1	ILMN_189187	TTYH2	-4.03467	7.92327	0.00145034
NM_009755.2	ILMN_217705	BMP1	-4.03531	9.11888	0.000166906
NM_028850.1	ILMN_223679	CHIC2	-4.04494	10.1059	1.33555e-05
NM_010495.2	ILMN_216536	ID1	-4.05935	11.7444	0.000233081
NM_198616.2	ILMN_222522	CCDC85B	-4.0691	10.3646	0.00027587
NM_001043335.1	ILMN_261917	EML1	-4.07107	9.20973	0.000703293
NM_010686.3	ILMN_212522	LAPTM5	-4.0739	12.0145	0.000203716
NM_011356.4	ILMN_209993	FRZB	-4.0971	10.2388	0.00619606
NM_013599.2	ILMN_219604	MMP9	-4.10511	13.3233	0.0026718
NM_008916.2	ILMN_262023	INPP5K	-4.11169	11.4755	2.92371e-05
NM_033563.2	ILMN_225175	KLF7	-4.12384	10.7835	0.000388753
NM_001025246.1	ILMN_232794	TRP53I11	-4.13399	7.89162	2.78834e-05
NM_010019.2	ILMN_216280	DAPK2	-4.14494	11.3262	0.00159518
NM_029850.2	ILMN_248108	BCL7A	-4.16582	8.79892	1.57736e-05
NM_008872	ILMN_220503	PLAT	-4.1747	7.54643	0.00602733
NM_033509.3	ILMN_261778	VANGL2	-4.17539	10.2451	9.29935e-06
NM_011349.2	ILMN_213287	SEMA3F	-4.17574	7.52962	0.00998899
NM_011202.2	ILMN_217275	PTPN11	-4.1787	8.67018	3.54292e-05
NM_011175.2	ILMN_209652	LGMN	-4.1829	10.5844	0.000105427
NM_011817.1	ILMN_222120	GADD45G	-4.19337	10.2547	0.00228682
NM_009898.2	ILMN_219885	CORO1A	-4.20565	8.78183	0.0079659
NM_175277.2	ILMN_211245	BOLA3	-4.2109	8.4026	0.000855053
NM_021565.1	ILMN_209610	MIDN	-4.21203	11.7117	0.000157971
NM_007534.1	ILMN_232090	BCL2A1B	-4.21399	7.32309	0.00315819
NM_181390.2	ILMN_215350	MUSTN1	-4.21578	9.23901	0.00044528
NM_007984.2	ILMN_212811	FSCN1	-4.22278	8.65376	0.00303991
NM_144799.1	ILMN_212658	LMCD1	-4.24163	8.86396	0.000178183
NM_026914.1	ILMN_243604	1500032L24RIK	-4.27149	11.7161	1.83099e-05
NM_009954.2	ILMN_221993	BCAR1	-4.28553	9.13972	2.8236e-05
NM_007975.3	ILMN_221588	F2RL3	-4.28707	8.26229	0.00173102
NM_009523.1	ILMN_195108	WNT4	-4.29847	9.92989	0.00745217
NM_020505.2	ILMN_193536	VAV3	-4.30338	9.13184	5.95152e-05
NM_011607.2	ILMN_185280	TNC	-4.30442	9.3425	0.00614374
NM_010382.2	ILMN_223767	H2-EB1	-4.3101	8.5282	0.00367745
NM_007415.2	ILMN_211978	PARP1	-4.31556	8.88996	0.001389
NM_001033139.2	ILMN_241358	AI846148	-4.35694	8.90669	4.41762e-05
NM_001038700.1	ILMN_244016	FNBP1	-4.36046	9.70577	0.00349554
NM_001076554.1	ILMN_231307	SPNA2	-4.36161	8.29158	0.000227466
NM_134129.2	ILMN_216659	PRPF19	-4.36481	9.49676	0.00185941
NM_009856.1	ILMN_215128	CD83	-4.36707	7.57247	2.78834e-05
NM_007631.1	ILMN_210028	CCND1	-4.38535	8.88845	0.00338547
NM_010517.2	ILMN_210225	IGFBP4	-4.38735	8.67984	0.00136354
XR_033404.1	ILMN_313232	LOC100047486	-4.39686	7.84753	0.000357666
NM_145134.2	ILMN_212461	SPSB4	-4.39784	8.5505	0.000804593
NM_009898.2	ILMN_219885	CORO1A	-4.39939	7.16433	0.00413245
NM_178182.1	ILMN_196735	HIST1H2AI	-4.43556	10.1988	0.00200556
NM_133791.4	ILMN_217612	WWC2	-4.44959	7.76653	0.000558907
NM_145828.2	ILMN_189667	XYLT2	-4.45057	10.0641	0.000631639
NM_009868	ILMN_223922	CDH5	-4.45745	7.24844	0.00102721
NM_139206.1	ILMN_211864	CENTD3	-4.46321	9.09818	0.00184533
XM_001003622.2	ILMN_231697	2310014H01RIK	-4.46706	11.1387	4.07641e-05
NM_145940.2	ILMN_209931	WIPI1	-4.49289	9.6443	0.00152657
NM_080555.2	ILMN_212849	PPAP2B	-4.49533	10.6231	6.61915e-05
NM_053083.2	ILMN_212724	LOXL4	-4.4982	9.80855	0.000430423
NM_177267	ILMN_186513	WDR22	-4.53586	8.86468	2.98582e-05
NM_025439.2	ILMN_184385	TMEM9	-4.55154	9.00843	0.000146224
NM_181390.1	ILMN_215350	MUSTN1	-4.57216	8.95812	0.000359716
NM_176833.3	ILMN_218529	PPM1F	-4.57824	10.1625	0.000107314
NM_010110.2	ILMN_218638	EFNB1	-4.58942	8.59744	5.76696e-05
NM_029204.1	ILMN_242135	RNASET2	-4.59336	9.25185	2.78834e-05
NM_021437.1	ILMN_209599	1700123O20RIK	-4.59645	7.38573	0.000403278
NM_009868.3	ILMN_233918	CDH5	-4.59647	8.34186	4.74009e-05
NM_028243.2	ILMN_213631	PRCP	-4.607	9.86382	0.00169855
NM_053273.2	ILMN_189187	TTYH2	-4.63718	9.46743	0.000646823
NM_009686.1	ILMN_217741	APBB2	-4.65045	8.35159	3.11834e-05
NM_001025103.1	ILMN_246608	EFCAB4A	-4.65306	7.72885	0.000653702
	ILMN_187016	9030024J15RIK	-4.65608	8.41058	0.000134516
NM_025598.2	ILMN_208838	2700038C09RIK	-4.65868	8.58214	0.000427873
NM_011607.1	ILMN_185280	TNC	-4.66622	8.51441	0.00101959
NM_175138.3	ILMN_218370	DNAIC1	-4.67643	7.04574	1.66508e-05
NM_016890.3	ILMN_221427	DCTN3	-4.67903	8.81127	4.32895e-05
NM_153572.1	ILMN_221323	KATNAL1	-4.69756	10.8314	0.000126757
NM_053078.3	ILMN_217188	D0H4S114	-4.70184	11.2601	5.24355e-05
NM_153782.1	ILMN_219566	FAM20A	-4.71958	8.70927	0.000292034
NM_175116.2	ILMN_223643	P2RY5	-4.7218	8.01867	0.000244622
NM_026772.1	ILMN_235254	CDC42EP2	-4.74654	8.38047	0.000519754
XM_126043.3	ILMN_217848	H2AFV	-4.7818	11.6584	7.19909e-06
NM_009712.3	ILMN_220770	ARSB	-4.78599	9.96933	0.00119343
NM_009696.2	ILMN_217368	APOE	-4.78706	7.39795	0.000847652
NM_194342	ILMN_224231	B230369L08RIK	-4.79695	10.7086	4.40106e-05
NM_001013384.1	ILMN_250953	PODNL1	-4.81683	8.23336	0.00021763
NM_027551.2	ILMN_233313	KLHL30	-4.84627	9.74674	8.07702e-06
NM_145933.3	ILMN_219168	ST6GAL1	-4.86919	8.79615	6.80967e-05
NM_001004157.2	ILMN_226675	SCARF1	-4.88489	7.63663	0.000349226
NM_001001980.2	ILMN_249397	LIMCH1	-4.89776	8.89253	9.3603e-06
NM_010751	ILMN_185578	MAD	-4.90096	7.36364	0.00273911
NM_178192.1	ILMN_196739	HIST1H4A	-4.91325	9.42869	0.000759789
XM_911906.3	ILMN_257355	EG216185	-4.93547	10.2777	0.00027587
NM_053117.2	ILMN_223284	PARD6G	-4.94223	10.5306	0.00162877
NM_008321.1	ILMN_217757	ID3	-4.95115	8.77527	0.00119609
NM_021542.4	ILMN_218669	KCNK5	-4.95368	9.39349	0.000142748
NM_025685.3	ILMN_224585	COL27A1	-4.95968	7.74335	0.00133351
NM_007631.1	ILMN_210028	CCND1	-4.97728	9.26577	0.00198319
NM_008218.2	ILMN_216083	HBA-A1	-5.01628	12.1705	0.000963135
	ILMN_188994	A830080H07RIK	-5.02058	8.44221	8.6269e-05
NM_008608.2	ILMN_220571	MMP14	-5.03243	11.6534	0.00010561
NM_023136.1	ILMN_229115	DTYMK	-5.03702	8.0377	8.11145e-05
NM_133738.1	ILMN_249654	ANTXR2	-5.05499	11.5265	2.5575e-05
NM_030690.2	ILMN_211973	RAI14	-5.06614	9.68306	0.000391743
NM_010929.2	ILMN_216193	NOTCH4	-5.07327	8.47011	0.000638392
NM_145100.3	ILMN_214178	LYPD1	-5.07535	7.85201	7.56825e-05
NM_010180.1	ILMN_242407	FBLN1	-5.13141	8.0137	0.00422755
AK034826	ILMN_204666	9430043O10RIK	-5.13256	8.09142	0.000123456
NM_008607.1	ILMN_210384	MMP13	-5.15301	12.9996	9.63819e-05
XM_358347.1	ILMN_201579	PLA2G4B	-5.16043	8.43321	0.000520025
NM_013590.2	ILMN_218930	LYZ	-5.16757	10.3838	0.00304763
NM_022029.2	ILMN_214170	NRGN	-5.17702	7.90985	0.00012878
NM_008520.2	ILMN_237951	LTBP3	-5.19647	8.55577	0.00100897
NM_026885.2	ILMN_218381	CHMP2A	-5.26506	7.77118	0.000312561
NM_019471.2	ILMN_211834	MMP10	-5.30844	7.67176	7.68962e-06
NM_052823.2	ILMN_211483	FXYD2	-5.31284	10.414	0.000184074
NM_172145.2	ILMN_219826	2610027C15RIK	-5.31641	9.13429	6.8957e-05
NM_009082.2	ILMN_221019	RPL29	-5.32175	8.9583	2.5575e-05
NM_024460.3	ILMN_248830	2310016E02RIK	-5.32411	8.97402	0.00113778
NM_015732.3	ILMN_223286	AXIN2	-5.33861	8.36249	8.15517e-05
NM_173047.2	ILMN_210755	CBR3	-5.35234	9.14535	8.07624e-05
NM_178183.1	ILMN_196730	HIST1H2AK	-5.36145	9.56121	0.00294399
NM_023792.1	ILMN_222263	PANK1	-5.37023	10.2818	9.53273e-05
NM_023680	ILMN_188615	TNFRSF22	-5.39622	8.70327	0.000408224
NM_011103.2	ILMN_214910	PRKCD	-5.48457	8.67428	5.47152e-05
NM_009217.1	ILMN_208678	SSTR2	-5.51336	9.14256	8.78936e-05
NM_153537.3	ILMN_211406	PHLDB1	-5.54246	9.97848	1.18762e-05
NM_008737.1	ILMN_214296	NRP1	-5.56159	11.4685	8.37815e-06
NM_008398.2	ILMN_218878	ITGA7	-5.56771	9.45772	0.0005144
NM_009932.2	ILMN_216595	COL4A2	-5.57486	8.1122	0.000507558
NM_008737.1	ILMN_214296	NRP1	-5.5819	11.5757	7.22638e-06
NM_009755.2	ILMN_217705	BMP1	-5.58621	8.70822	0.000599699
XM_355356.1	ILMN_197335	LOC381398	-5.60837	7.96977	0.00840186
NM_008210.2	ILMN_222982	H3F3A	-5.63285	10.7382	2.09793e-06
AK053579	ILMN_203246	GHR	-5.67087	8.21365	0.000508217
AK090147	ILMN_207259	IHH	-5.69236	11.3751	0.000206053
NM_027450.3	ILMN_234448	GLIPR2	-5.70566	8.52745	0.000146224
NM_198724.1	ILMN_212285	EGFL7	-5.71521	8.75812	0.00132521
NM_175521.3	ILMN_211957	6430598A04RIK	-5.72766	9.53944	0.000100425
NM_175659.1	ILMN_196729	HIST1H2AH	-5.73209	9.54159	0.00225735
NM_175316.3	ILMN_211808	SLCO2B1	-5.75462	9.91687	2.0379e-05
NM_138596.1	ILMN_210590	MED10	-5.76061	9.43801	0.000155425
NM_153127.3	ILMN_251720	MMRN2	-5.78906	8.69115	0.000452418
AK083427	ILMN_206158	D030006P03RIK	-5.88926	10.3566	0.000137705
NM_001033208.1	ILMN_261110	AA407270	-5.91998	8.35777	5.14372e-05
NM_023061.1	ILMN_211310	MCAM	-5.92572	7.77558	0.00282049
NM_009929.2	ILMN_221410	COL18A1	-5.9489	9.43361	0.00046301
NM_026878.1	ILMN_259533	RASL11B	-5.97708	10.0685	0.00382807
AK087259	ILMN_206895	E030040G24RIK	-6.03227	10.1481	0.0011607
NM_009773.1	ILMN_256404	BUB1B	-6.05808	7.3437	5.42571e-05
NM_027102.2	ILMN_218041	ESAM	-6.0999	8.79791	0.000181497
NM_138595.1	ILMN_216697	GLDC	-6.10405	10.7444	7.22638e-06
NM_008607.1	ILMN_210384	MMP13	-6.12263	9.384	0.000472835
NM_001033851.1	ILMN_232940	CPNE8	-6.12476	9.82075	3.43422e-05
NM_009236.2	ILMN_214191	SOX18	-6.18307	9.16315	0.000302832
NM_174997.1	ILMN_222420	FAM168B	-6.21729	10.4248	0.000454192
NM_009504.3	ILMN_187559	VDR	-6.23642	9.26318	4.74009e-05
NM_176932.2	ILMN_218048	6430510M02RIK	-6.24931	9.76465	0.000286208
NM_152803.3	ILMN_216095	HPSE	-6.25327	7.35598	4.07641e-05
NM_011565.2	ILMN_214897	TEAD2	-6.29272	8.41173	0.000105427
AK030367	ILMN_204606	5330403J18RIK	-6.34115	9.44206	0.000222537
AK050882	ILMN_205491	D030029G14RIK	-6.44347	7.65601	7.22638e-06
NM_016801.3	ILMN_218819	STX1A	-6.45462	9.56631	0.000542017
NM_175638.2	ILMN_259216	WNK4	-6.48038	9.98603	1.92686e-05
NM_001081278.1	ILMN_235302	TBC1D4	-6.50142	9.13105	0.00398814
NM_007388.1	ILMN_221440	ACP5	-6.54673	7.6798	0.00142422
NM_010169.3	ILMN_221818	F2R	-6.61147	10.2691	0.000100425
NM_001033851.1	ILMN_232940	CPNE8	-6.67935	8.39123	5.24863e-05
NM_001033759.1	ILMN_246039	TMEM2	-6.68846	10.6609	0.00143779
NM_009223.2	ILMN_201536	SNN	-6.69115	10.4163	3.75535e-05
NM_008416.1	ILMN_221987	JUNB	-6.70209	10.1754	0.000137705
NM_032398.1	ILMN_216938	PLVAP	-6.70557	8.55912	0.000688162
NM_009382.3	ILMN_214109	THY1	-6.78241	8.33245	0.000790529
NM_013538.4	ILMN_222106	CDCA3	-6.80079	8.63697	0.00639148
NM_029620.2	ILMN_211112	PCOLCE2	-6.83311	8.15197	7.79841e-05
NM_008343.2	ILMN_261149	IGFBP3	-6.83978	8.1898	7.79841e-05
NM_054043.3	ILMN_246867	MSI2	-6.85832	8.0825	0.00396451
NM_183390.1	ILMN_211787	KLHL6	-6.9406	7.87572	9.04052e-05
NM_011349.3	ILMN_213287	SEMA3F	-6.97097	8.31638	9.15295e-05
NM_008047.4	ILMN_221371	FSTL1	-7.06668	8.30325	0.00330737
NM_153175.3	ILMN_211133	GIMAP6	-7.07208	11.136	0.0059394
NM_010688.2	ILMN_209547	LASP1	-7.16421	9.00998	1.09844e-06
NM_178188.3	ILMN_196727	HIST1H2AD	-7.19172	8.27743	0.00103793
NM_026268.1	ILMN_213741	DUSP6	-7.23648	10.5224	0.000196416
NM_007484.1	ILMN_222425	RHOC	-7.31994	9.00454	0.000105462
XM_129268.4	ILMN_218592	NKX2-3	-7.3951	7.48131	7.31108e-06
NM_182783.1	ILMN_219108	BC030183	-7.44607	9.31835	0.00183063
NM_033217.3	ILMN_246045	NGFR	-7.45385	7.54308	4.47976e-06
NM_028071.1	ILMN_219070	COTL1	-7.49455	11.4963	0.000459741
XM_137083.3	ILMN_199020	LOC215086	-7.50834	10.2416	1.73232e-05
NM_009504.2	ILMN_187559	VDR	-7.59824	8.12597	2.74817e-05
NM_008916.2	ILMN_262023	INPP5K	-7.6226	8.37766	0.000851497
NM_016769.2	ILMN_227724	SMAD3	-7.62706	9.4853	5.47152e-05
NM_009773	ILMN_217683	BUB1B	-7.70939	8.36179	4.32535e-05
NM_053080.2	ILMN_223252	ALDH1A3	-7.78315	9.39616	0.000357666
NM_008220.3	ILMN_212995	HBB-B1	-7.78969	12.6562	0.000470162
NM_010544.2	ILMN_218749	IHH	-7.87112	9.57149	0.00927551
NM_009931.1	ILMN_212001	COL4A1	-7.97175	10.827	0.000229276
AK030358	ILMN_203001	NRP	-7.99322	9.73441	4.89511e-05
NM_011662.2	ILMN_186230	TYROBP	-8.00076	8.04809	0.00044528
NM_017378.2	ILMN_235361	PCDH12	-8.03776	8.3848	0.000149564
NM_138672.2	ILMN_220829	STAB1	-8.06075	8.1736	5.23932e-05
NM_172668.2	ILMN_213961	LRP4	-8.12747	9.21078	0.000154422
NM_178186.2	ILMN_196728	HIST1H2AG	-8.1633	8.4575	0.000196416
XM_001473915.1	ILMN_317290	LOC100045240	-8.28837	9.39911	2.60555e-06
NM_145837	ILMN_218097	IL17D	-8.30758	7.01615	2.78834e-05
NM_009333.2	ILMN_212619	TCF7L2	-8.51987	9.98839	0.000226627
	ILMN_186988	5330423I11RIK	-8.74526	8.26082	0.00073124
NM_152804.1	ILMN_220669	PLK2	-8.88098	8.82393	5.09848e-05
NM_028195.3	ILMN_258659	CYTH4	-8.96515	8.76929	0.000207349
NM_009925.1	ILMN_216788	COL10A1	-8.97757	10.4043	0.000129932
AK028984	ILMN_203138	SLC37A1	-9.21979	8.382	1.76236e-06
NM_016885.1	ILMN_247921	EMCN	-9.3463	8.96062	2.55439e-05
NM_023061.1	ILMN_211310	MCAM	-9.37774	8.05198	5.64614e-05
AK043530	ILMN_205894	ALDH1A3	-9.46678	10.1349	0.000107314
NM_029780.3	ILMN_222275	RAF1	-9.55352	10.3635	6.35986e-05
NM_007393.3	ILMN_207561	ACTB	-9.59463	12.1717	0.000111517
NM_008728.2	ILMN_243188	NPR3	-9.59704	8.16243	0.000169494
NM_008318.1	ILMN_243191	IBSP	-9.76119	10.7274	0.000171248
NM_030565.5	ILMN_220511	BC004044	-9.84752	9.63556	3.91302e-05
XM_356977.1	ILMN_200537	LOC383308	-9.88109	9.49354	5.76696e-05
NM_025378.2	ILMN_196777	IFITM3	-10.1291	9.28104	5.08345e-05
NM_007536	ILMN_215521	BCL2A1D	-10.2278	7.9676	3.43422e-05
NM_009653.1	ILMN_216832	ALAS2	-10.3834	7.57553	4.47976e-06
NM_001001183.1	ILMN_259015	TMEM204	-10.3842	8.55536	2.75409e-06
AK003096	ILMN_201962	HBB-B1	-10.6066	10.6442	0.000583205
AK018112	ILMN_201857	6330404C01RIK	-10.8121	10.7556	0.000898083
NM_010217	ILMN_223979	CTGF	-10.8495	11.1708	8.98138e-05
NM_011784.2	ILMN_222383	APLNR	-11.0808	8.59226	5.47871e-05
NM_199307.1	ILMN_238779	ECE1	-11.1293	10.3504	0.000290565
NM_023275.2	ILMN_214929	RHOJ	-11.1408	8.74675	0.000166737
NM_009368.2	ILMN_222392	TGFB3	-11.2177	10.4845	1.3714e-06
NM_010494.1	ILMN_211675	ICAM2	-11.2509	9.63185	0.000207349
AK051269	ILMN_205376	MSI2H	-11.2672	10.1315	1.56887e-05
NM_008220.3	ILMN_212995	HBB-B1	-11.7927	9.36421	0.000435797
XM_485455	ILMN_219189	2810043G13RIK	-11.8642	8.7098	9.1833e-06
NM_009238.2	ILMN_233319	SOX4	-11.9932	9.3785	2.60555e-06
NM_016956.2	ILMN_220984	HBB-B2	-12.0633	6.84378	7.22638e-06
NM_145837.1	ILMN_248374	IL17D	-12.0887	10.9945	2.11387e-07
NM_030565.5	ILMN_220511	BC004044	-12.1531	9.17164	1.92511e-05
NM_009242.1	ILMN_257785	SPARC	-12.3581	11.0149	1.23343e-06
NM_028783.2	ILMN_261581	ROBO4	-12.4612	8.80251	0.000103378
NM_011987.2	ILMN_257775	PLA2G10	-12.9687	10.0248	2.30036e-06
AK011016	ILMN_202272	HBB-B1	-12.9998	10.4086	0.000234012
NM_008220.3	ILMN_212995	HBB-B1	-13.0649	11.5031	6.23002e-05
AK010873	ILMN_202035	HBB-B1	-13.0787	11.2545	5.06456e-05
NM_008597.3	ILMN_215984	MGP	-13.7553	11.308	2.76972e-06
NM_011352.2	ILMN_210076	SEMA7A	-14.0066	8.356	7.22638e-06
AK005442	ILMN_201721	HBB-B1	-15.1605	10.3999	1.27043e-05
AK087162	ILMN_206824	E030030K01RIK	-15.9825	9.15606	0.000127598
NM_013805.3	ILMN_224508	CLDN5	-16.3887	9.65412	0.00143666
NM_198725.1	ILMN_257108	EGFL7	-16.8079	10.1503	0.000372052
NM_025508.3	ILMN_210136	GMPR	-16.95	9.83228	6.83071e-06
NM_010917.1	ILMN_212169	NID1	-17.9203	8.22976	8.35155e-08
XM_140740.3	ILMN_198451	LOC240672	-18.9175	9.23053	1.09844e-06
NM_011254.2	ILMN_220091	RBP1	-20.8095	9.10097	1.17207e-05
NM_026376.3	ILMN_260028	PLXND1	-25.8233	9.58997	4.07641e-05
NM_026730.1	ILMN_250863	GPIHBP1	-30.0151	9.10089	7.06808e-05
